# Supplementary material for: CoLoC-seq probes the global topology of organelle transcriptomes
Source: Nucleic Acids Res. 2022 Dec 20;51(3):e16. doi: 10.1093/nar/gkac1183 (PMC9943681; doi:10.1093/nar/gkac1183)
Supplement: gkac1183_Supplemental_Files [file gkac1183_supplemental_files.zip]

Archive with 2 entries (2 files):
- Supplementary data_v04.pdf
- Table S2.xlsx
