# Supplementary material for: CoLoC-seq probes the global topology of organelle transcriptomes
Source: Nucleic Acids Res. 2022 Dec 20;51(3):e16. doi: 10.1093/nar/gkac1183 (PMC9943681; doi:10.1093/nar/gkac1183)
Supplement: gkac1183_Supplemental_Files [file gkac1183_supplemental_files.zip › Table S2.xlsx]

## Sheet: Table S2
								CoLoC-seq #1									Mock CoLoC-seq #1									CoLoC-seq #2										Mock CoLoC-seq #2										Fitting statistics
								RNase A, µg/ml									RNase A, µg/ml									RNase A, µg/ml										RNase A, µg/ml										CoLoC-seq
Sense	Genome sequence	Biotype	Coordinate 1	Coordinate 2	Strand	RNA	Gene ID	0	0.1	0.3	0.6	1	1.3	1.6	2	3	0	0.1	0.3	1	1.3	2	2.3	2.6	3	0	0.05	0.1	0.3	0.6	1	1.3	1.6	2	3	0	0.05	0.1	0.3	0.6	1	1.3	1.6	2	3	Model	P0	SE(P0)	t-value(P0)
Mitochondria-encoded RNAs
sense	NC_012920.1	tRNA	577	647	+	TRNF	ID=gene-TRNF;Dbxref=GeneID:4558,HGNC:HGNC:7481,MIM:590070;Name=TRNF;gbkey=Gene;gene=TRNF;gene_biotype=tRNA	1	3.98788	1.37784	0.817232	1.39473	1.74318	2.52462	1.72749	1.55448	1	0.0149072	0.00998839	0.00957221	0.00317086	0.00928906	0.0102561	0.00393331	0.00149646	1	2.11731	1.66061	1.91783	1.72862	2.64697	2.53291	2.6573	2.09813	2.14613	1	0.0242995	0.0294116	0.0142249	0.0139264	0.0302226	0.0127154	0.0139274	0.0127538	0.00982393	2	[1.0000]	-	-
sense	NC_012920.1	rRNA	648	1601	+	RNR1	ID=gene-RNR1;Dbxref=GeneID:4549,HGNC:HGNC:7470,MIM:561000;Name=RNR1;gbkey=Gene;gene=RNR1;gene_biotype=rRNA;gene_synonym=MTRNR1	1	0.818733	0.385632	0.732618	0.373386	0.832654	0.89097	0.821324	0.779813	1	0.0143186	0.00853044	0.00288876	0.00287191	0.00196959	0.00394914	0.00114792	0.00285839	1	1.03894	1.27321	1.30839	1.21605	1.27697	1.05248	1.28311	1.13236	1.18681	1	0.0453155	0.0246706	0.00733916	0.0056666	0.0064994	0.00379226	0.00448278	0.00336561	0.00287177	1	0.94973	0.09165	10.3628
sense	NC_012920.1	tRNA	1602	1670	+	TRNV	ID=gene-TRNV;Dbxref=GeneID:4577,HGNC:HGNC:7500,MIM:590105;Name=TRNV;gbkey=Gene;gene=TRNV;gene_biotype=tRNA;gene_synonym=MTTV	1	5.07266	1.91171	0.450911	0.777338	0.436757	2.75242	0.834763	0.735966	1	0.0162994	0.00526136	0.00187226	0.00193633	0.000911439	0.00478209	0.000482418	0.00162288	1	1.31095	0.992014	0.929979	0.707052	1.62097	1.28271	1.24815	1.06825	0.802173	1	0.0496241	0.0646115	0.016968	0.0075414	0.00430352	0.00342602	0.01255	0.00242872	0.00708044	2	[1.0000]	-	-
sense	NC_012920.1	rRNA	1671	3229	+	RNR2	ID=gene-RNR2;Dbxref=GeneID:4550,HGNC:HGNC:7471,MIM:561010;Name=RNR2;gbkey=Gene;gene=RNR2;gene_biotype=rRNA;gene_synonym=MTRNR2	1	2.0565	0.842014	0.559118	0.423498	0.677829	1.38961	0.768252	0.720685	1	0.243063	0.314529	0.236481	0.223305	0.125291	0.181362	0.0973929	0.227245	1	1.57684	2.04614	1.95447	1.70532	1.34701	1.16498	1.48624	1.2849	1.13306	1	0.687176	0.557191	0.513702	0.440319	0.393679	0.31026	0.182198	0.264156	0.178694	2	[1.0000]	-	-
sense	NC_012920.1	tRNA	3230	3304	+	TRNL1	ID=gene-TRNL1;Dbxref=GeneID:4567,HGNC:HGNC:7490,MIM:590050;Name=TRNL1;gbkey=Gene;gene=TRNL1;gene_biotype=tRNA;gene_synonym=MTTL1	1	1.11523	0.485963	0.235487	0.300899	0.771578	1.44999	0.783641	0.70094	1	0.0175062	0.0110199	0.00310609	0.00174915	0.00100474	0.00448002	0.00042544	0.00182095	1	1.33454	1.12869	1.74905	1.50786	1.69634	1.52197	1.53587	1.29863	1.65594	1	0.0183359	0.0119605	0.00348706	0.00160235	0.00307022	0.000826922	0.00189032	0.000697924	0.00125951	2	[1.0000]	-	-
sense	NC_012920.1	mRNA	3307	4262	+	MT-ND1	ID=gene-ND1;Dbxref=GeneID:4535,HGNC:HGNC:7455,MIM:516000;Name=ND1;gbkey=Gene;gene=ND1;gene_biotype=protein_coding;gene_synonym=MTND1	1	0.720591	0.360674	0.520528	0.42906	0.689067	0.561524	0.672752	0.643735	1	0.00373514	0.00337862	0.00395737	0.00286016	0.00465492	0.00681976	0.00221743	0.00674913	1	0.739745	0.829229	1.05781	0.782414	0.941771	0.813245	0.943488	0.633365	0.604782	1	0.0040902	0.00345518	0.00283579	0.00247121	0.00748821	0.000566803	0.00211542	0.000637845	0.00143885	1	0.69148	0.04756	14.5386
sense	NC_012920.1	tRNA	4329	4400	-	TRNQ	ID=gene-TRNQ;Dbxref=GeneID:4572,HGNC:HGNC:7495,MIM:590030;Name=TRNQ;gbkey=Gene;gene=TRNQ;gene_biotype=tRNA;gene_synonym=MTTQ	1	0.940575	0.873993	0.122519	0.287157	0.46627	0.504112	0.510375	0.599465	1	0.00455596	0.0019253	0.00072992	0.000443284	0.000389144	0.00132016	0.000333256	0.000538858	1	1.18698	1.32093	1.63553	1.40581	1.42879	1.48346	1.39132	1.20157	1.15722	1	0.00725869	0.00533623	0.00216803	0.00109638	0.00219812	0.000589382	0.000850546	0.00078706	0.00122354	2	[1.0000]	-	-
sense	NC_012920.1	tRNA	4402	4469	+	TRNM	ID=gene-TRNM;Dbxref=GeneID:4569,HGNC:HGNC:7492,MIM:590065;Name=TRNM;gbkey=Gene;gene=TRNM;gene_biotype=tRNA;gene_synonym=MTTM	1	2.99246	1.86253	0.303034	0.973099	0.413469	1.0012	1.2383	1.08312	1	0.00409219	0.00168155	0.000585996	0.00038823	0.000442292	0.00205263	0.000702307	0.000458054	1	1.66221	1.99178	1.33906	0.869188	1.92436	1.82909	1.90723	1.43693	1.78432	1	0.00767205	0.00827667	0.00545052	0.00223072	0.00259725	0.00403226	0.00692216	0.00132976	0.00449438	2	[1.0000]	-	-
sense	NC_012920.1	mRNA	4470	5511	+	MT-ND2	ID=gene-ND2;Dbxref=GeneID:4536,HGNC:HGNC:7456,MIM:516001;Name=ND2;gbkey=Gene;gene=ND2;gene_biotype=protein_coding;gene_synonym=MTND2	1	2.90893	1.79759	0.326874	0.935682	0.43909	0.977139	1.20762	1.07178	1	0.00427329	0.00197962	0.00132977	0.000646058	0.000860288	0.00306144	0.000364275	0.00103944	1	1.64627	2.02552	1.33217	0.865668	1.88322	1.78297	1.91789	1.46464	1.80157	1	0.00606811	0.00781281	0.00507812	0.00269505	0.00335888	0.0034631	0.00637909	0.00148343	0.00457522	2	[1.0000]	-	-
sense	NC_012920.1	tRNA	5587	5655	-	TRNA	ID=gene-TRNA;Dbxref=GeneID:4553,HGNC:HGNC:7475,MIM:590000;Name=TRNA;gbkey=Gene;gene=TRNA;gene_biotype=tRNA;gene_synonym=MTTA	1	0.312574	0.249271	0.0511522	0.0855149	0.509894	0.239463	0.222947	0.333757	1	0.0028307	0.000709304	0.000400878	0.000727478	0.00100356	0.00162327	0.000179048	0.00114442	1	1.34825	0.886571	1.04169	0.750352	1.06771	1.10342	0.99429	1.02502	1.00566	1	0.00338481	0.0034384	0.0025674	0.00230964	0.00127939	0.00231855	0.00225472	0.00248052	0.00103622	1	0.60888	0.11676	5.21465
sense	NC_012920.1	tRNA	5657	5729	-	TRNN	ID=gene-TRNN;Dbxref=GeneID:4570,HGNC:HGNC:7493,MIM:590010;Name=TRNN;gbkey=Gene;gene=TRNN;gene_biotype=tRNA;gene_synonym=MTTN	1	1.12575	0.61464	0.118886	0.251809	0.747026	0.797536	0.653369	0.753701	1	0.00292863	0.00175044	0.00017474	0.000300996	0.00042958	0.00181464	4.78681e-05	0.000874167	1	1.52709	1.15537	1.47968	1.10444	1.6002	1.46691	1.41715	1.36103	1.4291	1	0.00350893	0.00366874	0.00219349	0.00237874	0.0046537	0.00227981	0.00337484	0.00194883	0.00361712	2	[1.0000]	-	-
sense	NC_012920.1	tRNA	5761	5826	-	TRNC	ID=gene-TRNC;Dbxref=GeneID:4511,HGNC:HGNC:7477,MIM:590020;Name=TRNC;gbkey=Gene;gene=TRNC;gene_biotype=tRNA;gene_synonym=MTTC	1	1.62364	1.69667	0.263781	0.846663	0.937613	0.956795	2.11197	1.94869	1	0.00641621	0.00600815	0.0018888	0.00127154	0.00118254	0.00359054	0.00123095	0.00196459	1	0.428961	1.28337	0.309205	0.198032	1.96782	1.12532	1.01765	1.3761	0.493777	1	0.0205532	0.0130643	0.00560314	0.00561519	0.00725755	0.00389175	0.00489819	0.0029617	0.00478569	2	[1.0000]	-	-
sense	NC_012920.1	tRNA	5826	5891	-	TRNY	ID=gene-TRNY;Dbxref=GeneID:4579,HGNC:HGNC:7502,MIM:590100;Name=TRNY;gbkey=Gene;gene=TRNY;gene_biotype=tRNA;gene_synonym=MTTY	1	1.67414	1.78703	0.251402	0.852873	0.966437	0.942225	2.25123	2.05206	1	0.00660153	0.00529184	0.00183432	0.00153695	0.000977287	0.00337938	0.00136707	0.00151817	1	0.419168	1.22672	0.288829	0.167282	1.83433	1.02811	0.888253	1.26858	0.43357	1	0.0234591	0.0153122	0.00644453	0.00590672	0.00751517	0.00399604	0.00554495	0.00276732	0.00580903	2	[1.0000]	-	-
sense	NC_012920.1	mRNA	5904	7445	+	MT-CO1	ID=gene-COX1;Dbxref=GeneID:4512,HGNC:HGNC:7419,MIM:516030;Name=COX1;gbkey=Gene;gene=COX1;gene_biotype=protein_coding;gene_synonym=COI,MTCO1	1	0.587805	0.324414	0.348373	0.30286	0.488982	0.56347	0.555261	0.48492	1	0.00482327	0.00520104	0.00303923	0.00293975	0.00414216	0.00836637	0.00141536	0.00503642	1	0.518338	0.576037	0.478348	0.520333	0.573428	0.477968	0.539332	0.415135	0.345734	1	0.00535137	0.0033234	0.00290361	0.00360803	0.00446524	0.000935023	0.00389582	0.00234027	0.0020462	1	0.46496	0.02363	19.6741
sense	NC_012920.1	tRNA	7446	7514	-	TRNS1	ID=gene-TRNS1;Dbxref=GeneID:4574,HGNC:HGNC:7497,MIM:590080;Name=TRNS1;gbkey=Gene;gene=TRNS1;gene_biotype=tRNA;gene_synonym=MTTS1	1	0.374047	0.318345	0.0821444	0.179148	0.564041	0.352653	0.474252	0.552879	1	0.00481657	0.00338865	0.00170919	0.00181177	0.000995177	0.00422609	0.00105348	0.000935212	1	1.06631	0.543205	0.500672	0.371233	1.04505	1.19659	1.05958	0.871973	0.875059	1	0.0077588	0.00433586	0.00234087	0.00317321	0.00389589	0.00191052	0.00254658	0.00276425	0.0036182	1	0.59358	0.08675	6.84197
sense	NC_012920.1	mRNA	7586	8269	+	MT-CO2	ID=gene-COX2;Dbxref=GeneID:4513,HGNC:HGNC:7421,MIM:516040;Name=COX2;gbkey=Gene;gene=COX2;gene_biotype=protein_coding;gene_synonym=COII,MTCO2	1	0.948138	0.513834	0.588846	0.478505	0.809604	0.83349	0.846491	0.861758	1	0.00551892	0.00601204	0.00792212	0.00445328	0.00652297	0.00870579	0.00180848	0.00694308	1	0.883036	0.786573	1.00385	0.797757	0.99966	0.794975	0.899121	0.750635	0.703898	1	0.00376088	0.0076777	0.00546325	0.00416576	0.00798008	0.00501623	0.0102523	0.00537614	0.00545739	1	0.77677	0.04033	19.2604
sense	NC_012920.1	mRNA	8366	8572	+	MT-ATP8	ID=gene-ATP8;Dbxref=GeneID:4509,HGNC:HGNC:7415,MIM:516070;Name=ATP8;gbkey=Gene;gene=ATP8;gene_biotype=protein_coding;gene_synonym=ATPase8,MTATP8	1	4.4494	2.40204	1.42313	2.0582	2.34314	4.40389	4.36176	2.93219	1	0.00280297	0.005916	0.00188983	0.00250408	0.00580745	0.00817732	0.000970687	0.00369306	1	1.08819	1.16695	1.2665	1.133	1.71299	1.44015	2.10923	1.76913	1.71584	1	0.00501061	0.0151793	0.0111063	0.00612419	0.0101986	0.00237037	0.0095839	0.00177831	0.00735445	2	[1.0000]	-	-
sense	NC_012920.1	mRNA	8527	9207	+	MT-ATP6	ID=gene-ATP6;Dbxref=GeneID:4508,HGNC:HGNC:7414,MIM:516060;Name=ATP6;gbkey=Gene;gene=ATP6;gene_biotype=protein_coding;gene_synonym=ATPase6,MTATP6	1	0.630421	0.365244	0.554303	0.463367	0.732391	0.714778	0.650604	0.485561	1	0.00600038	0.0149376	0.00311201	0.00536055	0.00510037	0.00564276	0.00298376	0.00340558	1	1.17681	1.02551	1.03907	1.1603	0.982875	0.658544	0.919932	0.730607	0.724319	1	0.00292151	0.00185095	0.0115382	0.00728108	0.00684714	0.00751505	0.0046746	0.00563797	0.0021197	1	0.69356	0.0746	9.29682
sense	NC_012920.1	mRNA	9207	9990	+	MT-CO3	ID=gene-COX3;Dbxref=GeneID:4514,HGNC:HGNC:7422,MIM:516050;Name=COX3;gbkey=Gene;gene=COX3;gene_biotype=protein_coding;gene_synonym=COIII,MTCO3	1	0.673039	0.309946	0.399511	0.297495	0.50704	0.649178	0.627466	0.54495	1	0.00777383	0.0079552	0.00333538	0.00441947	0.00616518	0.00746155	0.00326319	0.0085664	1	0.656992	0.794766	0.74573	0.722768	0.734478	0.66326	0.786581	0.716616	0.567333	1	0.012196	0.00727238	0.00312646	0.00370836	0.00896748	0.00328074	0.00306109	0.00492258	0	1	0.59341	0.03975	14.9304
sense	NC_012920.1	mRNA	10059	10404	+	MT-ND3	ID=gene-ND3;Dbxref=GeneID:4537,HGNC:HGNC:7458,MIM:516002;Name=ND3;gbkey=Gene;gene=ND3;gene_biotype=protein_coding;gene_synonym=MTND3	1	0.612029	0.217692	0.508073	0.330455	0.695924	0.766222	0.730838	0.678043	1	0.0117303	0.0082527	0.00263628	0.00523971	0	0.0021728	0	0.00618209	1	0.469444	0.486497	0.59838	0.538083	0.55244	0.392317	0.471244	0.31668	0.414779	1	0.00473154	0.0119908	0.00515497	0.00349395	0.00492858	0.00180311	0.00336478	0.00202911	0	1	0.51642	0.03621	14.2603
sense	NC_012920.1	mRNA	10470	10766	+	MT-ND4L	ID=gene-ND4L;Dbxref=GeneID:4539,HGNC:HGNC:7460,MIM:516004;Name=ND4L;gbkey=Gene;gene=ND4L;gene_biotype=protein_coding;gene_synonym=MTND4L	1	0.448323	0.25713	0.316517	0.231465	0.546375	0.450418	0.544261	0.478237	1	0.00517214	0.00839724	0.00643789	0.00248803	0.00937118	0.0123808	0.00146966	0.00964523	1	0.362291	0.465092	0.527274	0.422374	0.567326	0.404824	0.456301	0.44783	0.351862	1	0.00591022	0.00998525	0.00183975	0.00498781	0.00410423	0.00321755	0.00330235	0.00144833	0.000544527	1	0.42811	0.02306	18.5615
sense	NC_012920.1	mRNA	10760	12137	+	MT-ND4	ID=gene-ND4;Dbxref=GeneID:4538,HGNC:HGNC:7459,MIM:516003;Name=ND4;gbkey=Gene;gene=ND4;gene_biotype=protein_coding;gene_synonym=MTND4	1	0.606535	0.277764	0.386827	0.24337	0.522764	0.660948	0.530611	0.518687	1	0.0182641	0.0263754	0.0178231	0.0150284	0.0174007	0.0241266	0.00813742	0.0195045	1	0.731441	0.680034	0.790891	0.632719	0.735654	0.666168	0.636317	0.520742	0.39565	1	0.00849139	0.0111581	0.00822337	0.00766379	0.010483	0.00719096	0.00603856	0.00525996	0.00547637	1	0.53584	0.03943	13.5898
sense	NC_012920.1	tRNA	12138	12206	+	TRNH	ID=gene-TRNH;Dbxref=GeneID:4564,HGNC:HGNC:7487,MIM:590040;Name=TRNH;gbkey=Gene;gene=TRNH;gene_biotype=tRNA;gene_synonym=MTTH	1	2.03118	0.772142	0.304811	0.722192	1.00882	1.64669	0.936685	1.28374	1	0.00792409	0.00222997	0.00320558	0.00235971	0.00115213	0.00352268	0	0.000835233	1	0.909769	0.406593	0.311393	0.286244	0.596074	0.696474	0.642061	0.460917	0.358019	1	0.0270509	0.0249285	0	0.00665848	0.00170772	0.00374861	0.00699527	0.00632767	0.00793	1	0.74418	0.13845	5.37489
sense	NC_012920.1	tRNA	12207	12265	+	TRNS2	ID=gene-TRNS2;Dbxref=GeneID:4575,HGNC:HGNC:7498,MIM:590085;Name=TRNS2;gbkey=Gene;gene=TRNS2;gene_biotype=tRNA;gene_synonym=MTTS2	1	2.58564	0.792943	0.294633	0.726597	0.65343	1.34549	0.720642	0.802588	1	0.0122805	0.0120257	0.01007	0.00509014	0.00632175	0.00682415	0.00352486	0.00979557	1	0.597392	0.420237	0.338967	0.257189	0.595839	0.56047	0.555316	0.511679	0.345408	1	0.0168562	0.0136016	0.00931935	0.0111777	0.0111813	0.0079576	0.0104663	0.00258939	0.00592229	1	0.63056	0.16155	3.90331
sense	NC_012920.1	tRNA	12266	12336	+	TRNL2	ID=gene-TRNL2;Dbxref=GeneID:4568,HGNC:HGNC:7491,MIM:590055;Name=TRNL2;gbkey=Gene;gene=TRNL2;gene_biotype=tRNA;gene_synonym=MTTL2	1	2.6684	0.825267	0.294788	0.729199	0.616095	1.31459	0.709502	0.713089	1	0.0210174	0.0224039	0.011778	0.00801986	0.00677312	0.00687604	0.00403308	0.0111245	1	0.590343	0.385059	0.290067	0.214816	0.551273	0.484246	0.515833	0.480771	0.321578	1	0.0390782	0.044818	0.0158492	0.0170964	0.0156484	0.00793518	0.0136922	0.00660557	0.0114976	1	0.59629	0.17019	3.50373
sense	NC_012920.1	mRNA	12337	14148	+	MT-ND5	ID=gene-ND5;Dbxref=GeneID:4540,HGNC:HGNC:7461,MIM:516005;Name=ND5;gbkey=Gene;gene=ND5;gene_biotype=protein_coding;gene_synonym=MTND5	1	0.569384	0.24969	0.407873	0.287536	0.571817	0.647991	0.591322	0.617242	1	0.0189124	0.0180454	0.0153233	0.0162431	0.0154366	0.0241762	0.008995	0.0207045	1	0.694833	0.718741	0.869955	0.665213	0.761062	0.683641	0.746073	0.614118	0.470223	1	0.00725675	0.00904919	0.00489429	0.0112277	0.0115184	0.00500411	0.00344037	0.00652046	0.00534869	1	0.58557	0.04173	14.0333
sense	NC_012920.1	mRNA	14149	14673	-	MT-ND6	ID=gene-ND6;Dbxref=GeneID:4541,HGNC:HGNC:7462,MIM:516006;Name=ND6;gbkey=Gene;gene=ND6;gene_biotype=protein_coding;gene_synonym=MTND6	1	1.22528	0.896214	0.138568	0.363406	0.809499	0.838945	0.760338	0.962404	1	0.00664442	0.00879928	0.00412848	0.00337532	0.00405371	0.00673291	0.00258675	0.0082623	1	1.06624	0.53198	0.804234	0.607959	0.79978	0.830092	0.844429	0.864081	0.716549	1	0.00697672	0.00650322	0.00327632	0.00370106	0.00654331	0.00256703	0.00402046	0.00433317	0.00480982	1	0.72711	0.06994	10.3958
sense	NC_012920.1	tRNA	14674	14742	-	TRNE	ID=gene-TRNE;Dbxref=GeneID:4556,HGNC:HGNC:7479,MIM:590025;Name=TRNE;gbkey=Gene;gene=TRNE;gene_biotype=tRNA;gene_synonym=MTTE	1	1.21559	0.883544	0.117215	0.355783	0.792819	0.825116	0.744796	0.953367	1	0.0107803	0.00859566	0.00314963	0.00417335	0.00313484	0.00638991	0.00182517	0.00170444	1	1.60389	0.711178	1.03377	0.777255	1.19966	1.20589	1.17098	1.05463	1.04771	1	0.00933995	0.0111546	0.0100003	0.00495472	0.00726871	0.00662767	0.00721459	0.00552471	0.00581591	1	0.87578	0.10265	8.53162
sense	NC_012920.1	mRNA	14747	15887	+	MT-CYB	ID=gene-CYTB;Dbxref=GeneID:4519,HGNC:HGNC:7427,MIM:516020;Name=CYTB;gbkey=Gene;gene=CYTB;gene_biotype=protein_coding;gene_synonym=MTCYB	1	0.66008	0.248329	0.37752	0.300929	0.573966	0.569546	0.551807	0.569877	1	0.00765392	0.0096927	0.00825675	0.00615398	0.00600938	0.00637981	0.00212048	0.0125047	1	0.680024	0.611307	0.624489	0.584983	0.717365	0.640777	0.687789	0.60964	0.411573	1	0.0169909	0.00607241	0.00569582	0.0086862	0.0068071	0.00298844	0.00185891	0.007847	0.00337168	1	0.53506	0.0339	15.7826
sense	NC_012920.1	tRNA	15956	16023	-	TRNP	ID=gene-TRNP;Dbxref=GeneID:4571,HGNC:HGNC:7494,MIM:590075;Name=TRNP;gbkey=Gene;gene=TRNP;gene_biotype=tRNA;gene_synonym=MTTP	1	1.23287	0.801208	0.323577	0.516952	1.48476	1.95436	0.955162	0.963547	1	0.0140648	0.00549729	0.00316094	0.00488639	0.00136331	0.00521044	0.00216477	0.00247081	1	1.36466	0.846948	1.57613	1.17421	0.551302	0.749885	0.577169	0.73427	0.68909	1	0.023071	0.0246178	0.0211668	0.0134499	0.00801058	0.0143448	0.0155432	0.00416586	0.0156623	2	[1.0000]	-	-
antisense	NC_012920.1	tRNA	4263	4331	+	TRNI	ID=gene-TRNI;Dbxref=GeneID:4565,HGNC:HGNC:7488,MIM:590045;Name=TRNI;gbkey=Gene;gene=TRNI;gene_biotype=tRNA;gene_synonym=MTTI	1	0.953563	0.890622	0.12363	0.289064	0.471697	0.513301	0.518149	0.608175	1	0.00374645	0.00190161	0.000599769	0.000412638	0.000263654	0.00123581	0.00025277	0.000522915	1	1.22433	1.37344	1.68644	1.46365	1.49132	1.53891	1.46277	1.25679	1.21109	1	0.00690137	0.00526876	0.00197687	0.00106882	0.00210492	0.000487629	0.000820459	0.000746656	0.00120405	2	[1.0000]	-	-
antisense	NC_012920.1	mRNA	9207	9990	+	MT-CO3	ID=gene-COX3;Dbxref=GeneID:4514,HGNC:HGNC:7422,MIM:516050;Name=COX3;gbkey=Gene;gene=COX3;gene_biotype=protein_coding;gene_synonym=COIII,MTCO3	1	0.371573	0.251118	0.262832	0.23224	0.48474	0.276863	0.323102	0.408757	1	0.00791095	0.00890507	0.00640052	0.00942318	0.00414079	0.00761981	0.00779269	0.0127857	1	0.438262	0.376019	0.49892	0.443169	0.473161	0.354525	0.366126	0.422416	0.351148	1	0.00895036	0.00945095	0.00243783	0.00330464	0.0170923	0.0102325	0.00954742	0.0153533	0.00144309	1	0.36762	0.0203	18.1116
antisense	NC_012920.1	mRNA	10760	12137	+	MT-ND4	ID=gene-ND4;Dbxref=GeneID:4538,HGNC:HGNC:7459,MIM:516003;Name=ND4;gbkey=Gene;gene=ND4;gene_biotype=protein_coding;gene_synonym=MTND4	1	0.36449	0.268395	0.143556	0.202152	0.335797	0.274199	0.3684	0.453723	1	0.0194897	0.0100991	0.0101504	0.012824	0.0100792	0.0173154	0.00673594	0.0182672	1	0.470207	0.335325	0.505639	0.604162	0.389523	0.404635	0.415943	0.47794	0.356486	1	0.0207317	0.0116753	0.0143051	0.0127576	0.0119972	0.0126408	0.0132688	0.011064	0.00935936	1	0.36826	0.02792	13.1883
antisense	NC_012920.1	mRNA	12337	14148	+	MT-ND5	ID=gene-ND5;Dbxref=GeneID:4540,HGNC:HGNC:7461,MIM:516005;Name=ND5;gbkey=Gene;gene=ND5;gene_biotype=protein_coding;gene_synonym=MTND5	1	0.224316	0.214738	0.146194	0.157175	0.206207	0.214548	0.225302	0.25515	1	0.0156776	0.0186307	0.00865337	0.0129899	0.0101336	0.0208996	0.00450095	0.0203778	1	0.318992	0.398085	0.360052	0.355201	0.332053	0.338266	0.324972	0.353814	0.221056	1	0.022634	0.019989	0.00868688	0.0142447	0.0186945	0.0127421	0.0168276	0.0141186	0.0112798	1	0.26903	0.01906	14.1157
antisense	NC_012920.1	mRNA	14747	15887	+	MT-CYB	ID=gene-CYTB;Dbxref=GeneID:4519,HGNC:HGNC:7427,MIM:516020;Name=CYTB;gbkey=Gene;gene=CYTB;gene_biotype=protein_coding;gene_synonym=MTCYB	1	0.279493	0.255211	0.224655	0.215074	0.505227	0.334088	0.311144	0.343448	1	0.0113267	0.0177766	0.0111615	0.0136217	0.00798096	0.02324	0.00563235	0.0137756	1	0.613057	0.637111	0.789391	0.695234	0.530612	0.448429	0.500363	0.626001	0.480051	1	0.0138293	0.00799312	0.0111019	0.00752471	0.00606536	0.011095	0.00310566	0.00249712	0.00375536	1	0.44494	0.04404	10.1023
Ribosomal RNAs
sense	NC_000001.11	rRNA	228610266	228610386	-	5S rRNA type 1	ID=rna-NR_023363.1;Parent=gene-RNA5S1;Dbxref=GeneID:100169751,Genbank:NR_023363.1,HGNC:HGNC:34362;Name=NR_023363.1;gbkey=rRNA;gene=RNA5S1;product=RNA%2C 5S ribosomal 1;transcript_id=NR_023363.1	1	0.978496	0.73991	0.147403	0.279784	0.476037	0.286681	0.382234	0.415834	1	0.540756	0.361627	0.2474	0.371163	0.249642	0.234472	0.108581	0.235324	1	1.33565	1.38612	1.43203	0.791243	0.360091	0.423276	0.470172	0.464142	0.257553	1	0.930079	0.674525	0.576855	0.433634	0.208713	0.365635	0.264463	0.299062	0.232638	2	[0.5000]	-	-
sense	NC_000001.11	rRNA	228628146	228628266	-	5S rRNA type 2	ID=rna-NR_023371.1;Parent=gene-RNA5S9;Dbxref=GeneID:100169760,Genbank:NR_023371.1,HGNC:HGNC:34370;Name=NR_023371.1;gbkey=rRNA;gene=RNA5S9;product=RNA%2C 5S ribosomal 9;transcript_id=NR_023371.1	1	0.96929	0.724415	0.145097	0.275877	0.470502	0.272607	0.3779	0.413453	1	0.532621	0.352474	0.243526	0.369219	0.248325	0.230713	0.106881	0.23212	1	1.30094	1.3091	1.3724	0.748582	0.303299	0.365704	0.397851	0.419136	0.227207	1	0.915617	0.661055	0.570436	0.424024	0.200069	0.35857	0.258257	0.292915	0.223755	2	[0.5000]	-	-
sense	NC_000021.9	rRNA	8212571	8212727	+	5.8S rRNA	ID=rna-NR_146147.1;Parent=gene-RNA5-8SN2;Dbxref=GeneID:109864281,Genbank:NR_146147.1,HGNC:HGNC:53521;Name=NR_146147.1;gbkey=rRNA;gene=RNA5-8SN2;product=RNA%2C 5.8S ribosomal RNA N2;transcript_id=NR_146147.1	1	0.0219163	0.0174213	0.030567	0.0296756	0.0197748	0.0155735	0.0398897	0.0309992	1	0.00502023	0.00342665	0.00212315	0.0017832	0.00119905	0.00276824	0.000964516	0.00164257	1	0.177864	0.156319	0.0646475	0.0294187	0.020738	0.0251563	0.0241787	0.0291753	0.0301377	1	0.0101323	0.00762931	0.00771729	0.00566706	0.00525704	0.00436994	0.00369832	0.00482577	0.00368526	1	0.03192	0.00722	4.41818
sense	NC_000021.9	rRNA	8209631	8211499	+	18S rRNA type 1	ID=rna-NR_146146.1;Parent=gene-RNA18SN2;Dbxref=GeneID:109864280,Genbank:NR_146146.1,HGNC:HGNC:53519;Name=NR_146146.1;gbkey=rRNA;gene=RNA18SN2;product=RNA%2C 18S ribosomal RNA N2;transcript_id=NR_146146.1	1	0.0407153	0.0294224	0.06577	0.0413431	0.0397923	0.0471183	0.0511941	0.0399378	1	0.010386	0.00696286	0.00309254	0.00222408	0.00293686	0.00308516	0.00115568	0.00220963	1	0.151346	0.163738	0.0647581	0.0362889	0.0324572	0.0309343	0.0361374	0.0293705	0.0232194	1	0.0161556	0.0126765	0.0076691	0.00686187	0.00623803	0.00500619	0.00577243	0.005524	0.00543627	1	0.04486	0.00732	6.12916
sense	NC_000021.9	rRNA	8436876	8438744	+	18S rRNA type 2	ID=rna-NR_145820.1;Parent=gene-RNA18SN1;Dbxref=GeneID:106631781,Genbank:NR_145820.1,HGNC:HGNC:53515;Name=NR_145820.1;gbkey=rRNA;gene=RNA18SN1;product=RNA%2C 18S ribosomal RNA N1;transcript_id=NR_145820.1	1	0.0373918	0.0288573	0.055643	0.0376929	0.034219	0.0449932	0.0436852	0.0338254	1	0.0143083	0.00973524	0.00402099	0.0029833	0.00405658	0.00367226	0.0015483	0.00280723	1	0.153871	0.190168	0.0739153	0.0451572	0.0349362	0.0321585	0.0391704	0.0299448	0.0234292	1	0.0239524	0.0181145	0.0111212	0.00970597	0.00799964	0.00712267	0.00731212	0.00759976	0.00760852	1	0.04498	0.00883	5.09312
sense	NC_000021.9	rRNA	8213888	8218941	+	28S rRNA type 1	ID=rna-NR_146148.1;Parent=gene-RNA28SN2;Dbxref=GeneID:109864282,Genbank:NR_146148.1,HGNC:HGNC:53520;Name=NR_146148.1;gbkey=rRNA;gene=RNA28SN2;product=RNA%2C 28S ribosomal RNA N2;transcript_id=NR_146148.1	1	0.0517787	0.0379683	0.0387328	0.0318062	0.0250842	0.0288803	0.0283648	0.0270252	1	0.0375586	0.0284662	0.0115082	0.00994955	0.00737721	0.0106992	0.00582347	0.0088391	1	0.20034	0.258769	0.147339	0.0873162	0.0573639	0.0545538	0.0630125	0.0493852	0.0353343	1	0.0661125	0.0492695	0.0285945	0.0196147	0.019679	0.0179759	0.0157166	0.0134224	0.0134219	1	0.05623	0.01351	4.16116
sense	NC_000021.9	rRNA	8396926	8401980	+	28S rRNA type 2	ID=rna-NR_146154.1;Parent=gene-RNA28SN3;Dbxref=GeneID:109910382,Genbank:NR_146154.1,HGNC:HGNC:53524;Name=NR_146154.1;gbkey=rRNA;gene=RNA28SN3;product=RNA%2C 28S ribosomal RNA N3;transcript_id=NR_146154.1	1	0.0547626	0.0393971	0.0399223	0.0321618	0.0262279	0.0298585	0.0293003	0.027996	1	0.0387479	0.0297334	0.011957	0.0106821	0.00781779	0.0114976	0.00625277	0.00960411	1	0.211006	0.276582	0.161415	0.0949063	0.0612382	0.0582608	0.067051	0.0528771	0.0377127	1	0.0684674	0.0514447	0.0304311	0.0209843	0.0206222	0.0188053	0.0163051	0.0141301	0.0141269	1	0.05948	0.0146	4.07306
sense	NC_000021.9	rRNA	8441146	8446211	+	28S rRNA type 3	ID=rna-NR_145822.1;Parent=gene-RNA28SN1;Dbxref=GeneID:106632264,Genbank:NR_145822.1,HGNC:HGNC:53516;Name=NR_145822.1;gbkey=rRNA;gene=RNA28SN1;product=RNA%2C 28S ribosomal RNA N1;transcript_id=NR_145822.1	1	0.0492055	0.0357509	0.0417152	0.0324393	0.0250055	0.0279977	0.028966	0.0272838	1	0.0358149	0.0272003	0.0111882	0.00950483	0.00707592	0.0101759	0.00553455	0.00838985	1	0.202517	0.25451	0.145726	0.080059	0.0527705	0.0499719	0.0565433	0.0453753	0.0336335	1	0.0610163	0.0448163	0.0258167	0.0179013	0.0180972	0.0163961	0.0145313	0.0122997	0.012293	1	0.05391	0.01322	4.07895
sense	NT_187388.1	rRNA	130204	135280	+	28S rRNA type 4	ID=rna-NR_146118.1;Parent=gene-RNA28SN4;Dbxref=GeneID:109864272,Genbank:NR_146118.1,HGNC:HGNC:53527;Name=NR_146118.1;gbkey=rRNA;gene=RNA28SN4;product=RNA%2C 28S ribosomal RNA N4;transcript_id=NR_146118.1	1	0.0517605	0.0395297	0.0458074	0.0376195	0.0275521	0.0310205	0.0301301	0.0283203	1	0.0378123	0.0296529	0.013254	0.0105711	0.00815942	0.0117742	0.0063474	0.00986937	1	0.201272	0.263768	0.143302	0.0813071	0.054085	0.0502751	0.0604808	0.0458619	0.0338913	1	0.0637786	0.0469338	0.0273847	0.0194695	0.0198668	0.0186495	0.0163908	0.0141783	0.0144532	1	0.0561	0.01347	4.16307
sense	NT_167214.1	rRNA	113348	118417	+	28S rRNA type 5	ID=rna-NR_003287.4;Parent=gene-RNA28SN5;Dbxref=GeneID:100008589,Genbank:NR_003287.4,HGNC:HGNC:53532;Name=NR_003287.4;gbkey=rRNA;gene=RNA28SN5;product=RNA%2C 28S ribosomal RNA N5;transcript_id=NR_003287.4	1	0.0492265	0.0357576	0.0415287	0.0324707	0.0250249	0.0279355	0.0289982	0.0273023	1	0.0356659	0.0271461	0.0111232	0.00944803	0.00704779	0.0101945	0.0055061	0.00838024	1	0.20264	0.25473	0.146099	0.080254	0.0528485	0.0500451	0.0565353	0.0454127	0.0336961	1	0.060945	0.0448027	0.0258225	0.0179026	0.0180775	0.0164244	0.0145354	0.0123077	0.0123267	1	0.05396	0.01324	4.07615
anti-sense	NC_000021.9	rRNA	8212571	8212727	+	5.8S rRNA	ID=rna-NR_146147.1;Parent=gene-RNA5-8SN2;Dbxref=GeneID:109864281,Genbank:NR_146147.1,HGNC:HGNC:53521;Name=NR_146147.1;gbkey=rRNA;gene=RNA5-8SN2;product=RNA%2C 5.8S ribosomal RNA N2;transcript_id=NR_146147.1	1	0.104861	0.0607833	0.162295	0.157041	0.0776439	0.0688952	0.106209	0.0946837	1	0.0431214	0.0480346	0.0145368	0.0176565	0.0133231	0.0179716	0.00746662	0.0151506	1	0.134388	0.184782	0.0681347	0.034259	0.0266107	0.0294089	0.0280282	0.0329021	0.0298973	1	0.119085	0.0641485	0.0225638	0.0267634	0.0335578	0.0315697	0.025774	0.0236843	0.0311659	1	0.0771	0.01232	6.25827
anti-sense	NC_000021.9	rRNA	8213888	8218941	+	28S rRNA type 1	ID=rna-NR_146148.1;Parent=gene-RNA28SN2;Dbxref=GeneID:109864282,Genbank:NR_146148.1,HGNC:HGNC:53520;Name=NR_146148.1;gbkey=rRNA;gene=RNA28SN2;product=RNA%2C 28S ribosomal RNA N2;transcript_id=NR_146148.1	1	0.343651	0.218361	0.432972	0.247417	0.268368	0.161823	0.185516	0.222904	1	0.347393	0.469352	0.346489	0.245634	0.275097	0.277243	0.174481	0.264454	1	0.376682	0.590106	0.346023	0.238695	0.155902	0.15595	0.155891	0.122802	0.0858044	1	0.35622	0.276531	0.269968	0.253741	0.249168	0.222653	0.133087	0.179934	0.138797	1	0.21662	0.02878	7.52703
anti-sense	NC_000021.9	rRNA	8441146	8446211	+	28S rRNA type 3	ID=rna-NR_145822.1;Parent=gene-RNA28SN1;Dbxref=GeneID:106632264,Genbank:NR_145822.1,HGNC:HGNC:53516;Name=NR_145822.1;gbkey=rRNA;gene=RNA28SN1;product=RNA%2C 28S ribosomal RNA N1;transcript_id=NR_145822.1	1	0.330305	0.215479	0.421429	0.246139	0.265304	0.15461	0.187459	0.229424	1	0.348866	0.465988	0.350904	0.246804	0.273696	0.279748	0.172835	0.260357	1	0.378739	0.581612	0.340931	0.235239	0.15254	0.154777	0.153868	0.1221	0.0847405	1	0.35309	0.276337	0.271801	0.249576	0.246272	0.219012	0.129981	0.178225	0.133684	1	0.21438	0.0281	7.63021
anti-sense	NT_187388.1	rRNA	130204	135280	+	28S rRNA type 4	ID=rna-NR_146118.1;Parent=gene-RNA28SN4;Dbxref=GeneID:109864272,Genbank:NR_146118.1,HGNC:HGNC:53527;Name=NR_146118.1;gbkey=rRNA;gene=RNA28SN4;product=RNA%2C 28S ribosomal RNA N4;transcript_id=NR_146118.1	1	0.3387	0.250788	0.549136	0.324146	0.303964	0.167428	0.218295	0.258429	1	0.353774	0.479249	0.380686	0.248847	0.283662	0.291014	0.185272	0.264994	1	0.384346	0.603869	0.346675	0.242918	0.16344	0.162652	0.169556	0.128038	0.0876815	1	0.37374	0.289954	0.296817	0.25571	0.261469	0.243694	0.153065	0.211883	0.165907	1	0.24481	0.03339	7.3312
Small nuclear RNAs
sense	NC_000006.12	snRNA	52995620	52995951	+	7SK snRNA	ID=rna-NR_001445.2;Parent=gene-RN7SK;Dbxref=GeneID:125050,Genbank:NR_001445.2,HGNC:HGNC:10037,MIM:606515;Name=NR_001445.2;gbkey=ncRNA;gene=RN7SK;product=RNA component of 7SK nuclear ribonucleoprotein;transcript_id=NR_001445.2	1	0.0657189	0.0195971	0.00967977	0.0226994	0.0229668	0.0198612	0.0205405	0.0195981	1	0.0160399	0.00981568	0.00329321	0.00248239	0.00195409	0.00309868	0.000864086	0.00167363	1	0.071602	0.0634144	0.0368374	0.0201623	0.0192143	0.0150983	0.0297323	0.0166177	0.0106082	1	0.0785859	0.0506399	0.0324225	0.0192049	0.02242	0.0121791	0.0123391	0.0116941	0.0104695	1	0.02489	0.00373	6.67357
sense	NC_000001.11	snRNA	16514122	16514285	-	U1 snRNA type 1	ID=rna-NR_004430.2;Parent=gene-RNU1-1;Dbxref=GeneID:26871,Genbank:NR_004430.2,HGNC:HGNC:10120;Name=NR_004430.2;gbkey=ncRNA;gene=RNU1-1;product=RNA%2C U1 small nuclear 1;transcript_id=NR_004430.2	1	0.124935	0.0424922	0.0361231	0.0433373	0.0465994	0.0318984	0.0567686	0.0475311	1	0.0428599	0.0139246	0.00607526	0.00459843	0.00311536	0.00623928	0.0023812	0.00406149	1	0.196291	0.0991209	0.0403438	0.0154614	0.0160703	0.0162501	0.0156646	0.0173477	0.0117467	1	0.182418	0.083204	0.0276089	0.0168312	0.0102945	0.0111561	0.0105075	0.00970589	0.0107563	1	0.0348	0.00551	6.31757
sense	NC_000001.11	snRNA	145281116	145281279	+	U1 snRNA type 2	ID=rna-NR_104075.1;Parent=gene-RNVU1-14;Dbxref=GeneID:101954266,Genbank:NR_104075.1,HGNC:HGNC:48319;Name=NR_104075.1;gbkey=ncRNA;gene=RNVU1-14;product=RNA%2C variant U1 small nuclear 14;transcript_id=NR_104075.1	1	0.0611933	0.00666381	0.0140547	0.0283432	0.0171255	0.0244956	0.0246328	0.0532794	1	0.00437862	0.000236964	0.000473105	0.00236333	0.000146915	0.00527184	0	0.00248513	1	0.115613	0.0893017	0.0498739	0.0598752	0.0335587	0.0328574	0.0359029	0.0385039	0.0230832	1	0.0052335	0.00474744	0.00331894	0.00381915	0.0062398	0.00622254	0.00579448	0.0064638	0.00510961	1	0.03523	0.00467	7.53788
sense	NC_000001.11	snRNA	148038753	148038916	-	U1 snRNA type 3	ID=rna-NR_004426.2;Parent=gene-RNVU1-7;Dbxref=GeneID:26864,Genbank:NR_004426.2,HGNC:HGNC:37500;Name=NR_004426.2;gbkey=ncRNA;gene=RNVU1-7;product=RNA%2C variant U1 small nuclear 7;transcript_id=NR_004426.2	1	0.122369	0.0417471	0.0362619	0.0434403	0.0462943	0.0316724	0.05671	0.0473403	1	0.0417227	0.0127189	0.00601333	0.00453699	0.00312304	0.00619681	0.00236001	0.00401178	1	0.194433	0.0975416	0.0396702	0.0154233	0.0158857	0.0159087	0.0157215	0.0171286	0.0117201	1	0.178673	0.0792362	0.0263998	0.0167208	0.0102258	0.0110214	0.0102886	0.00969496	0.0106479	1	0.03457	0.00542	6.37618
sense	NC_000017.11	snRNA	43233790	43233977	-	U2 snRNA	ID=rna-NR_002716.3;Parent=gene-RNU2-1;Dbxref=GeneID:6066,Genbank:NR_002716.3,HGNC:HGNC:10142,MIM:180690;Name=NR_002716.3;gbkey=ncRNA;gene=RNU2-1;product=RNA%2C U2 small nuclear 1;transcript_id=NR_002716.3	1	0.00887626	0.00344839	0.00948531	0.00833543	0.00765812	0.00780879	0.00941016	0.00945627	1	0.00366057	0.00214341	0.00158786	0.00147712	0.000914735	0.00242845	0.000750927	0.00137957	1	0.0293744	0.0250441	0.0160713	0.00978669	0.0114145	0.0116716	0.0117857	0.0144432	0.00884318	1	0.00788585	0.00587698	0.00568956	0.00575808	0.00589077	0.00379027	0.00439082	0.00494873	0.00435391	1	0.01077	0.00111	9.72646
sense	NC_000012.12	snRNA	120291763	120291903	-	U4 snRNA type 1	ID=rna-NR_003137.2;Parent=gene-RNU4-2;Dbxref=GeneID:26834,Genbank:NR_003137.2,HGNC:HGNC:10193;Name=NR_003137.2;gbkey=ncRNA;gene=RNU4-2;product=RNA%2C U4 small nuclear 2;transcript_id=NR_003137.2	1	0.105805	0.0292855	0.0106959	0.017095	0.0188137	0.0136845	0.0371937	0.0261472	1	0.133063	0.0512207	0.0178491	0.022691	0.0180642	0.0313397	0.0223375	0.0142322	1	0.398874	0.242991	0.0654592	0.0204107	0.0516027	0.0451925	0.0562298	0.0647576	0.0248341	1	0.457599	0.365009	0.260181	0.0693022	0.0337004	0.0554695	0.0296543	0.0301957	0.0361571	1	0.03381	0.00772	4.37767
sense	NC_000012.12	snRNA	120293094	120293237	-	U4 snRNA type 2	ID=rna-NR_003925.1;Parent=gene-RNU4-1;Dbxref=GeneID:26835,Genbank:NR_003925.1,HGNC:HGNC:10192;Name=NR_003925.1;gbkey=ncRNA;gene=RNU4-1;product=RNA%2C U4 small nuclear 1;transcript_id=NR_003925.1	1	0.0792447	0.0290532	0.0144385	0.0149678	0.0330765	0.0151314	0.0426732	0.0341298	1	0.04425	0.0434339	0.0179524	0.0196148	0.0173347	0.0216509	0.0186139	0.0149486	1	0.26399	0.170813	0.0754546	0.0393856	0.0565306	0.0518275	0.0657241	0.073627	0.0257517	1	0.160492	0.168213	0.193968	0.0656268	0.04444	0.0655649	0.0291203	0.0349221	0.0343937	1	0.04245	0.00681	6.23545
sense	NC_000001.11	snRNA	11908154	11908272	+	U5 snRNA type 1	ID=rna-NR_002754.2;Parent=gene-RNU5E-1;Dbxref=GeneID:26829,Genbank:NR_002754.2,HGNC:HGNC:10215;Name=NR_002754.2;Note=The RefSeq transcript has 1 substitution compared to this genomic sequence;exception=annotated by transcript or proteomic data;gbkey=ncRNA;gene=RNU5E-1;inference=similar to RNA sequence (same species):RefSeq:NR_002754.2;product=RNA%2C U5E small nuclear 1;transcript_id=NR_002754.2	1	0.0290813	0.00653373	0.00227487	0.00384987	0.00563396	0.00554555	0.00589843	0.00415859	1	0.0125698	0.00856931	0.00212223	0.00183291	0.000804297	0.00161635	0.00046768	0.000953536	1	0.119274	0.0752993	0.0478771	0.0213529	0.00648614	0.0108002	0.00733282	0.00866275	0.00366526	1	0.0451091	0.0376968	0.0204492	0.0106899	0.00795968	0.00414939	0.00682136	0.00702642	0.00668787	1	0.01279	0.00415	3.08263
sense	NC_000001.11	snRNA	44721786	44721901	-	U5 snRNA type 2	ID=rna-NR_002753.5;Parent=gene-RNU5F-1;Dbxref=GeneID:26828,Genbank:NR_002753.5,HGNC:HGNC:10216;Name=NR_002753.5;gbkey=ncRNA;gene=RNU5F-1;product=RNA%2C U5F small nuclear 1;transcript_id=NR_002753.5	1	0.0286354	0.00677459	0.00144172	0.00098126	0.00275232	0.0028538	0.00254252	0.00203156	1	0.0950425	0.019122	0.00538086	0.0020879	0.00128371	0.00134681	0.000479619	0.00182475	1	0.549761	0.184843	0.0270048	0.009093	0.00719494	0.00997983	0.00605825	0.00536014	0.00541508	1	0.391451	0.116387	0.0244293	0.0112313	0.00735399	0.00864786	0.00518714	0.00579271	0.00714343	1	0.00152	0.01303	0.11696
sense	NC_000001.11	snRNA	44731069	44731168	-	U5 snRNA type 3	ID=rna-NR_002755.3;Parent=gene-RNU5D-1;Dbxref=GeneID:26830,Genbank:NR_002755.3,HGNC:HGNC:10214;Name=NR_002755.3;gbkey=ncRNA;gene=RNU5D-1;product=RNA%2C U5D small nuclear 1;transcript_id=NR_002755.3	1	0.0542755	0.00539844	0.00344657	0.0035187	0.00424024	0.0038091	0.00459237	0.00397362	1	0.191165	0.0208914	0.00564068	0.00222991	0.00157682	0.00286975	0.000914087	0.00179934	1	0.915374	0.404707	0.0587062	0.0170344	0.0143772	0.0133541	0.0152404	0.0166923	0.00915281	1	0.672239	0.266164	0.0521486	0.0275433	0.024884	0.0208078	0.0274831	0.0319306	0.0331564	1	0.00071238	0.03077	0.02315
sense	NC_000015.10	snRNA	65296051	65296167	+	U5 snRNA type 4	ID=rna-NR_002756.2;Parent=gene-RNU5A-1;Dbxref=GeneID:26831,Genbank:NR_002756.2,HGNC:HGNC:10211,MIM:180691;Name=NR_002756.2;gbkey=ncRNA;gene=RNU5A-1;product=RNA%2C U5A small nuclear 1;transcript_id=NR_002756.2	1	0.102327	0.0275187	0.00842933	0.0151773	0.0319243	0.0264131	0.0201487	0.0167406	1	0.183422	0.0747408	0.0358013	0.0304279	0.015637	0.0331134	0.0155616	0.0291625	1	0.952535	0.453227	0.137162	0.0637256	0.068163	0.0748562	0.0685969	0.065173	0.0268562	1	0.57895	0.260395	0.0960454	0.055609	0.0624663	0.0500913	0.0527313	0.0512668	0.0556157	1	0.03284	0.03192	1.02876
sense	NC_000015.10	snRNA	65304677	65304793	+	U5 snRNA type 5	ID=rna-NR_002757.3;Parent=gene-RNU5B-1;Dbxref=GeneID:26832,Genbank:NR_002757.3,HGNC:HGNC:10212;Name=NR_002757.3;gbkey=ncRNA;gene=RNU5B-1;product=RNA%2C U5B small nuclear 1;transcript_id=NR_002757.3	1	0.0832046	0.0174022	0.00574033	0.00706066	0.0190033	0.0160205	0.0126451	0.0101034	1	0.165088	0.0474684	0.0187978	0.0172661	0.00842683	0.0153084	0.00680649	0.0140617	1	0.903163	0.454842	0.126765	0.0509652	0.0578392	0.061309	0.054708	0.0449502	0.0212819	1	0.607135	0.247249	0.0715613	0.0451575	0.0495831	0.0356102	0.0387234	0.0434342	0.0381845	1	0.02339	0.03017	0.7754
sense	NC_000014.9	snRNA	32202045	32202151	+	U6 snRNA	ID=rna-NR_104084.1;Parent=gene-RNU6-7;Dbxref=GeneID:101954275,Genbank:NR_104084.1,HGNC:HGNC:34284;Name=NR_104084.1;gbkey=ncRNA;gene=RNU6-7;product=RNA%2C U6 small nuclear 7;transcript_id=NR_104084.1	1	0.0926121	0.0450348	0.0324714	0.0361583	0.0325548	0.0334925	0.0385357	0.0395183	1	0.0517516	0.0280199	0.00848318	0.00422151	0.00467379	0.00840101	0.000749836	0.00374219	1	0.222281	0.0983798	0.102259	0.0707397	0.0500672	0.0593189	0.0526405	0.0379363	0.0265087	1	0.342793	0.397208	0.0429088	0.0179068	0.0139422	0.0135709	0.0368285	0.00574658	0.0167613	1	0.04805	0.00473	10.1615
sense	NC_000009.12	snRNA	134164440	134164564	-	U6ATAC snRNA	ID=rna-NR_023344.1;Parent=gene-RNU6ATAC;Dbxref=GeneID:100151684,Genbank:NR_023344.1,HGNC:HGNC:34017,MIM:601429;Name=NR_023344.1;gbkey=ncRNA;gene=RNU6ATAC;product=RNA%2C U6atac small nuclear (U12-dependent splicing);transcript_id=NR_023344.1	1	0.0830956	0.0423422	0.00732141	0.0498308	0.0605667	0.0241538	0.109748	0.0581491	1	0.0176951	0.00795366	0.00530244	0.00109779	0.0033232	0.00819417	0.00295049	0.00543999	1	0.170629	0.227219	0.0708992	0.0461828	0.0233873	0.0247803	0.0237951	0.0197992	0.0393726	1	0.0930695	0.0647458	0.107363	0.0161708	0.0405523	0.0417262	0.00908427	0.0140868	0.0335425	1	0.04984	0.01163	4.28574
sense	NC_000012.12	snRNA	6943816	6943878	+	U7 snRNA	ID=rna-NR_023317.1;Parent=gene-RNU7-1;Dbxref=GeneID:100147744,Genbank:NR_023317.1,HGNC:HGNC:34033,MIM:617876;Name=NR_023317.1;gbkey=ncRNA;gene=RNU7-1;product=RNA%2C U7 small nuclear 1;transcript_id=NR_023317.1	1	0.0164683	0.0013986	0.00386931	0.00790056	0.0125574	0.00229772	0.00614127	0.005948	1	0.0447466	0.0134919	0.00215495	0	0.00278827	0.00177609	0	0.00168446	1	0.136497	0.0484711	0	0.00914035	0	0	0	0	0	1	0.148997	0.0943983	0.0243496	0.00550126	0.00517339	0.0113561	0.00794683	0.0191691	0.00960929	1	0.00449	0.00192	2.33101
sense	NC_000001.11	snRNA	28648600	28648734	+	U11 snRNA	ID=rna-NR_004407.1;Parent=gene-RNU11;Dbxref=GeneID:26824,Genbank:NR_004407.1,HGNC:HGNC:10108;Name=NR_004407.1;gbkey=ncRNA;gene=RNU11;product=RNA%2C U11 small nuclear;transcript_id=NR_004407.1	1	0.0746089	0.00624341	0.00378289	0.00255851	0.00732164	0.003598	0.00580691	0.00490082	1	0.190698	0.0443126	0.00704922	0.0048306	0.00164914	0.00221833	0.00076072	0.00142485	1	0.717069	0.488509	0.131707	0.0317298	0.0121599	0.0117625	0.0102509	0.0113649	0.00810347	1	0.533478	0.168658	0.0516976	0.0145479	0.0089816	0.00636384	0.00477351	0.00774655	0.00455786	1	0.00758	0.0238	0.31844
sense	NC_000022.11	snRNA	42615245	42615393	+	U12 snRNA	ID=rna-NR_029422.1;Parent=gene-RNU12;Dbxref=GeneID:267010,Genbank:NR_029422.1,HGNC:HGNC:19380;Name=NR_029422.1;gbkey=ncRNA;gene=RNU12;product=RNA%2C U12 small nuclear;transcript_id=NR_029422.1	1	0.0121071	0.00335037	0.000958865	0.00130524	0.00439325	0.00215108	0.00259285	0.00221099	1	0.00820109	0.00571152	0.00189898	0.00214617	0.000650403	0.00230165	0.000765009	0.00148438	1	0.0918553	0.0441708	0.0245908	0.0153774	0.0105452	0.0112514	0.00973301	0.00947672	0.00433781	1	0.0367697	0.0126945	0.00714117	0.00543043	0.00732712	0.00389908	0.00545705	0.00425066	0.00443347	1	0.0087	0.00234	3.72665
sense	NC_000019.10	snRNA	47918429	47918550	+	SNAR-A type 1	ID=rna-NR_004435.1;Parent=gene-SNAR-A1;Dbxref=GeneID:100126798,Genbank:NR_004435.1,HGNC:HGNC:34304;Name=NR_004435.1;gbkey=ncRNA;gene=SNAR-A1;product=small NF90 (ILF3) associated RNA A1;transcript_id=NR_004435.1	1	0.185781	0.261353	0.13968	0.373829	0.210145	0.183874	0.253334	0.266383	1	0.027362	0.0169873	0.0114071	0.00591169	0.00457373	0.00600002	0.00365089	0.00579502	1	0.348757	0.525316	0.296704	0.186476	0.183256	0.206498	0.205595	0.159855	0.131272	1	0.0594902	0.0557142	0.0349806	0.0330819	0.0432867	0.0397163	0.0334134	0.0380213	0.0369573	1	0.22424	0.02339	9.58849
sense	NC_000019.10	snRNA	50092489	50092609	-	SNAR-A type 2	ID=rna-NR_024215.1;Parent=gene-SNAR-A4;Dbxref=GeneID:100169956,Genbank:NR_024215.1,HGNC:HGNC:34307;Name=NR_024215.1;gbkey=ncRNA;gene=SNAR-A4;product=small NF90 (ILF3) associated RNA A4;transcript_id=NR_024215.1	1	0.187271	0.259183	0.139895	0.370912	0.207839	0.183785	0.252031	0.265352	1	0.0314229	0.0243419	0.0128716	0.00726787	0.00503791	0.0075055	0.00415513	0.00598065	1	0.342438	0.525541	0.287018	0.1838	0.1821	0.202055	0.203148	0.158957	0.131597	1	0.0627624	0.0581585	0.0372579	0.0335372	0.0440244	0.0408876	0.0338393	0.0383855	0.0367845	1	0.22239	0.02329	9.54737
Small cytoplasmic RNAs
sense	NC_000014.9	scRNA	49586580	49586878	+	7SL RNA type 1	ID=rna-NR_002715.1;Parent=gene-RN7SL1;Dbxref=GeneID:6029,Genbank:NR_002715.1,HGNC:HGNC:10038,MIM:612177;Name=NR_002715.1;gbkey=ncRNA;gene=RN7SL1;product=RNA component of signal recognition particle 7SL1;transcript_id=NR_002715.1	1	0.111003	0.0848992	0.0636095	0.154	0.0641747	0.0378834	0.0662398	0.068749	1	0.391573	0.178263	0.0413555	0.0186571	0.0185073	0.0141592	0.0107706	0.0145403	1	0.312946	0.322874	0.290178	0.161322	0.0983568	0.0952675	0.0802937	0.0785245	0.0734949	1	0.644431	0.361107	0.0931901	0.0426537	0.0342103	0.0260462	0.0199738	0.018577	0.0108749	1	0.10384	0.01828	5.67925
sense	NC_000014.9	scRNA	49853616	49853914	-	7SL RNA type 2	ID=rna-NR_145670.1;Parent=gene-RN7SL3;Dbxref=GeneID:378707,Genbank:NR_145670.1,HGNC:HGNC:23135,MIM:612180;Name=NR_145670.1;gbkey=ncRNA;gene=RN7SL3;product=RNA component of signal recognition particle 7SL3;transcript_id=NR_145670.1	1	0.16323	0.162729	0.118097	0.222109	0.136441	0.0772799	0.129008	0.179249	1	0.272891	0.217934	0.150106	0.0782879	0.0762336	0.0689114	0.0610385	0.0722623	1	0.23708	0.232306	0.202015	0.119616	0.0943896	0.0889082	0.0843231	0.0715581	0.0735458	1	0.637759	0.592512	0.466891	0.237462	0.241045	0.219336	0.156523	0.133295	0.0815405	1	0.13036	0.0125	10.4312
sense	NC_000014.9	scRNA	49862551	49862849	-	7SL RNA type 3	ID=rna-NR_027260.1;Parent=gene-RN7SL2;Dbxref=GeneID:378706,Genbank:NR_027260.1,HGNC:HGNC:23134,MIM:612179;Name=NR_027260.1;gbkey=ncRNA;gene=RN7SL2;product=RNA component of signal recognition particle 7SL2;transcript_id=NR_027260.1	1	0.107123	0.0798675	0.0840896	0.211258	0.0754765	0.04954	0.0853391	0.0991523	1	0.208826	0.0807037	0.0245363	0.0147247	0.0127809	0.0120567	0.0089795	0.012279	1	0.291113	0.2687	0.295444	0.200659	0.130524	0.140525	0.11637	0.113876	0.111496	1	0.529972	0.24486	0.104954	0.0415092	0.0346704	0.034879	0.0252152	0.0234267	0.0161315	1	0.12998	0.01694	7.67427
Small nucleolar RNAs
sense	NC_000012.12	snoRNA	48656648	48656782	-	SNORA2A	ID=rna-NR_002950.1;Parent=gene-SNORA2A;Dbxref=GeneID:677793,Genbank:NR_002950.1,HGNC:HGNC:32584;Name=NR_002950.1;gbkey=ncRNA;gene=SNORA2A;product=small nucleolar RNA%2C H/ACA box 2A;transcript_id=NR_002950.1	1	0.00219025	0	0	0.00175126	0	0.00152796	0.00453765	0.00296652	1	0.00325719	0.000833296	0.000399288	0.000264533	0.00103327	0	0	0.000624221	1	0.0120558	0.0104969	0.00510724	0.00558901	0.00353789	0.00102235	0.00260659	0.00269559	0.00350356	1	0.0125467	0.00124691	0.00160817	0.00326998	0.00307509	0.00393757	0.00367394	0.0050641	0.00190394	1	0.00295	0.000621734	4.74882
sense	NC_000012.12	snoRNA	48654382	48654518	-	SNORA2C	ID=rna-NR_002968.1;Parent=gene-SNORA2C;Dbxref=GeneID:677815,Genbank:NR_002968.1,HGNC:HGNC:32624,MIM:615487;Name=NR_002968.1;gbkey=ncRNA;gene=SNORA2C;product=small nucleolar RNA%2C H/ACA box 2C;transcript_id=NR_002968.1	1	0.0197023	0.0020079	0.0027775	0.00378083	0.00212095	0.00123702	0.000979639	0.00391384	1	0.037304	0.0310423	0.0099163	0.00549464	0.00349926	0.000891591	0.00185213	0.00267771	1	0.0288791	0.0212895	0.0148815	0.00395061	0.0041448	0.000722652	0.00289532	0.00421067	0.00302683	1	0.0547848	0.0482788	0.0257909	0.0129856	0.0154995	0.00541271	0.00336688	0.00580106	0.00109051	1	0.00556	0.00152	3.65787
sense	NC_000011.10	snoRNA	8684227	8684356	+	SNORA3A	ID=rna-NR_002580.1;Parent=gene-SNORA3A;Dbxref=GeneID:619562,Genbank:NR_002580.1,HGNC:HGNC:32586;Name=NR_002580.1;gbkey=ncRNA;gene=SNORA3A;product=small nucleolar RNA%2C H/ACA box 3A;transcript_id=NR_002580.1	1	0.00926787	0.00286214	0.00593873	0.00134733	0.00226746	0.00431029	0.00279283	0.00456458	1	0.0104599	0.00481161	0.00298367	0.00305493	0.0017548	0.00491823	0.00130032	0.0019082	1	0.0536954	0.0137507	0.00568678	0.00726042	0.00722215	0.00455345	0.00912174	0.00533595	0.00390112	1	0.0327621	0.0161097	0.00319648	0.00505521	0.00747046	0.00409959	0.0149527	0.00293581	0.00756871	1	0.00529	0.000623076	8.48602
sense	NC_000011.10	snoRNA	8685439	8685569	+	SNORA3B	ID=rna-NR_002977.1;Parent=gene-SNORA3B;Dbxref=GeneID:677826,Genbank:NR_002977.1,HGNC:HGNC:32638,MIM:611333;Name=NR_002977.1;gbkey=ncRNA;gene=SNORA3B;product=small nucleolar RNA%2C H/ACA box 3B;transcript_id=NR_002977.1	1	0.00596467	0	0.00350358	0	0.0013377	0.00346756	0.00247146	0	1	0.00837777	0.00330069	0.000903761	0.00179626	0.000584685	0.00148974	0.00061894	0.00176611	1	0.0124027	0.00646282	0.00415767	0.00162495	0.00205722	0.00237791	0.00173221	0.0017416	0.00203725	1	0.018564	0.0078409	0.00786538	0.0060926	0.00859424	0.00628838	0.0036671	0.00619197	0.00133028	1	0.00241	0.000443662	5.43491
sense	NC_000003.12	snoRNA	186787613	186787749	+	SNORA4	ID=rna-NR_002588.1;Parent=gene-SNORA4;Dbxref=GeneID:619568,Genbank:NR_002588.1,HGNC:HGNC:32587;Name=NR_002588.1;gbkey=ncRNA;gene=SNORA4;product=small nucleolar RNA%2C H/ACA box 4;transcript_id=NR_002588.1	1	0	0	0	0	0.00807043	0	0.00372762	0	1	0.0187992	0.00220433	0.00211249	0	0	0	0	0	1	0.0228795	0.0193885	0.00229096	0.0104461	0.002645	0.00152866	0.00501104	0.00537407	0.0015716	1	0.0315406	0.00409903	0.00528664	0.00716639	0.00336964	0.00369834	0.00690146	0.00416187	0.00312946	1	0.00368	0.00122	3.01415
sense	NC_000003.12	snoRNA	39408391	39408539	+	SNORA6	ID=rna-NR_002325.1;Parent=gene-SNORA6;Dbxref=GeneID:574040,Genbank:NR_002325.1,HGNC:HGNC:32591;Name=NR_002325.1;gbkey=ncRNA;gene=SNORA6;product=small nucleolar RNA%2C H/ACA box 6;transcript_id=NR_002325.1	1	0	0.00641994	0	0	0.0033907	0.00175786	0	0	1	0.00390209	0	0	0.000581	0	0	0	0	1	0.0382376	0	0.012959	0.0118178	0	0	0.0023621	0.00569977	0.00666737	1	0.0582288	0.0153714	0.0158599	0.00806219	0.00505447	0.00277375	0.0103522	0.00624281	0.00704129	1	0.00308	0.00106	2.90059
sense	NC_000003.12	snoRNA	12840312	12840450	-	SNORA7A	ID=rna-NR_002582.1;Parent=gene-SNORA7A;Dbxref=GeneID:619563,Genbank:NR_002582.1,HGNC:HGNC:32592;Name=NR_002582.1;gbkey=ncRNA;gene=SNORA7A;product=small nucleolar RNA%2C H/ACA box 7A;transcript_id=NR_002582.1	1	0.00829428	0.00356251	0.00111999	0.00304914	0.00171049	0.00124149	0.00118508	0.00189385	1	0.0188125	0.0157895	0.00724791	0.0047176	0.00131621	0.00387764	0.00243832	0.00268364	1	0.0215268	0.00929716	0.00520673	0.00277589	0.0021271	0.00224488	0.00362103	0.00263066	0.00219804	1	0.0483716	0.0195425	0.0150573	0.011093	0.0122401	0.0099992	0.00868877	0.00910505	0.00568381	1	0.00319	0.000543981	5.86726
sense	NC_000003.12	snoRNA	129397210	129397348	-	SNORA7B	ID=rna-NR_002992.2;Parent=gene-SNORA7B;Dbxref=GeneID:677797,Genbank:NR_002992.2,HGNC:HGNC:32593;Name=NR_002992.2;gbkey=ncRNA;gene=SNORA7B;product=small nucleolar RNA%2C H/ACA box 7B;transcript_id=NR_002992.2	1	0.00512501	0	0.0024083	0.00327826	0	0	0.000849421	0.00185105	1	0.0173337	0.0159281	0.0114483	0.00442439	0.00123441	0.0039315	0.000653363	0.000745733	1	0.0240306	0.0207061	0.00544937	0.00283972	0.00539271	0.00103889	0.00113519	0.00182614	0.00213615	1	0.0289717	0.0272706	0.0234478	0.00978002	0.0103468	0.00693982	0.0105958	0.00709967	0.0053385	1	0.00327	0.00115	2.85282
sense	NC_000007.14	snoRNA	44985378	44985510	-	SNORA9	ID=rna-NR_002952.1;Parent=gene-SNORA9;Dbxref=GeneID:677798,Genbank:NR_002952.1,HGNC:HGNC:32597;Name=NR_002952.1;gbkey=ncRNA;gene=SNORA9;product=small nucleolar RNA%2C H/ACA box 9;transcript_id=NR_002952.1	1	0.0335677	0.00610884	0.00845026	0	0	0.00334535	0.0119218	0	1	0.00474995	0.00403135	0.000610007	0	0.000789284	0.00100552	0	0.000953647	1	0.0248884	0	0	0.0099997	0	0	0	0	0	1	0.0288978	0.0106136	0.0136886	0.00185558	0.00930663	0.0134065	0.00357397	0.00215526	0.00972369	1	0.00447	0.00205	2.17855
sense	NC_000016.10	snoRNA	1962334	1962466	-	SNORA10	ID=rna-NR_002327.1;Parent=gene-SNORA10;Dbxref=GeneID:574042,Genbank:NR_002327.1,HGNC:HGNC:32598;Name=NR_002327.1;gbkey=ncRNA;gene=SNORA10;product=small nucleolar RNA%2C H/ACA box 10;transcript_id=NR_002327.1	1	0.00490339	0.00104107	0.00288019	0	0.00219937	0.00114023	0.00237034	0.00295167	1	0.0114548	0.00572604	0.00121944	0.000807893	0.00052594	0.0020101	0.000278376	0.000953195	1	0.026909	0.0204763	0.00846823	0.00482659	0.00366633	0.00141262	0.00926132	0.00310383	0.0029046	1	0.0921266	0.0286247	0.0253812	0.00938342	0.00882418	0.00726371	0.00677739	0.00590353	0.00887815	1	0.00436	0.00114	3.82252
sense	NC_000001.11	snoRNA	235127803	235127937	-	SNORA14B	ID=rna-NR_002956.1;Parent=gene-SNORA14B;Dbxref=GeneID:677802,Genbank:NR_002956.1,HGNC:HGNC:32603;Name=NR_002956.1;gbkey=ncRNA;gene=SNORA14B;product=small nucleolar RNA%2C H/ACA box 14B;transcript_id=NR_002956.1	1	0.00558232	0	0.00327899	0.00892695	0	0.00649056	0.00462608	0	1	0.0083159	0.00638244	0.000339806	0.000225126	0.000219836	0.00140032	0	0.000265616	1	0.0288311	0.0076786	0.00952676	0.00289595	0.010999	0.00423786	0	0.0055869	0.00217845	1	0.0278069	0.0234897	0.00688529	0.00373339	0.00438861	0.00385336	0.00539306	0.00325224	0.00489096	1	0.00441	0.000840011	5.25572
sense	NC_000001.11	snoRNA	28580920	28581053	-	SNORA16A	ID=rna-NR_003035.1;Parent=gene-SNORA16A;Dbxref=GeneID:692073,Genbank:NR_003035.1,HGNC:HGNC:32605;Name=NR_003035.1;gbkey=ncRNA;gene=SNORA16A;product=small nucleolar RNA%2C H/ACA box 16A;transcript_id=NR_003035.1	1	0.0127629	0.00314684	0.00145099	0.00065838	0.001108	0.000191476	0.00204709	0.00185875	1	0.0291259	0.0139129	0.00275359	0.00355256	0.00103135	0.00394173	0.00049626	0.00169926	1	0.0545009	0.0176624	0.00823417	0.0033912	0.00138	0.00194959	0.00271129	0.00186924	0.00182214	1	0.111344	0.0712679	0.0235135	0.0134016	0.00579051	0.00635535	0.00872038	0.00588981	0.00695948	1	0.00342	0.000958748	3.56994
sense	NC_000009.12	snoRNA	136726747	136726879	-	SNORA17A	ID=rna-NR_002958.1;Parent=gene-SNORA17A;Dbxref=GeneID:677804,Genbank:NR_002958.1,HGNC:HGNC:32607;Name=NR_002958.1;gbkey=ncRNA;gene=SNORA17A;product=small nucleolar RNA%2C H/ACA box 17A;transcript_id=NR_002958.1	1	0.00660174	0.0031148	0	0.00117302	0	0.00102344	0.00182362	0.00397402	1	0.0154507	0.00298154	0.000595273	0.00197188	0.000462132	0.00235497	0.000407672	0.000651429	1	0.047847	0.0219022	0.0115283	0.00750941	0.00427817	0.00439562	0.00540343	0.00338035	0.00395421	1	0.13577	0.0707856	0.0161787	0.00861588	0.0103121	0.0105096	0.00867451	0.00272927	0.00649875	1	0.00467	0.00118	3.94873
sense	NC_000009.12	snoRNA	136726104	136726237	-	SNORA17B	ID=rna-NR_002975.2;Parent=gene-SNORA17B;Dbxref=GeneID:677824,Genbank:NR_002975.2,HGNC:HGNC:32636;Name=NR_002975.2;gbkey=ncRNA;gene=SNORA17B;product=small nucleolar RNA%2C H/ACA box 17B;transcript_id=NR_002975.2	1	0.00452193	0.00139648	0.00120733	0.00131477	0.00147511	0.00162509	0.00323633	0.00389748	1	0.00352316	0.000464753	0.000371157	0.00073769	0.000288143	0.00171306	0.000254186	0.000986414	1	0.014346	0.006097	0.00420249	0.00306595	0.00320228	0.00370146	0.00465736	0.00325317	0.00369012	1	0.0124729	0.00451559	0.00298661	0.00414976	0.00561571	0.00438757	0.00370393	0.00270387	0.00433146	1	0.00314	0.00032976	9.51377
sense	NC_000011.10	snoRNA	93733466	93733597	-	SNORA18	ID=rna-NR_002959.1;Parent=gene-SNORA18;Dbxref=GeneID:677805,Genbank:NR_002959.1,HGNC:HGNC:32608;Name=NR_002959.1;gbkey=ncRNA;gene=SNORA18;product=small nucleolar RNA%2C H/ACA box 18;transcript_id=NR_002959.1	1	0.0103672	0	0	0	0.00232505	0.00241078	0.00214782	0.00234025	1	0.0198381	0.00343555	0	0.00163594	0	0.00339196	0	0	1	0.0207731	0.000987947	0.00326863	0	0.000943438	0.00163576	0.00119158	0.000958432	0.00280284	1	0.0951497	0.0332595	0.00714929	0.00121142	0.00683531	0.00500138	0.00233327	0.00562823	0.00211604	1	0.0019	0.000569966	3.33237
sense	NC_000017.11	snoRNA	38852863	38852995	-	SNORA21	ID=rna-NR_002576.1;Parent=gene-SNORA21;Dbxref=GeneID:619505,Genbank:NR_002576.1,HGNC:HGNC:32611;Name=NR_002576.1;gbkey=ncRNA;gene=SNORA21;product=small nucleolar RNA%2C H/ACA box 21;transcript_id=NR_002576.1	1	0.00333571	0.00182115	0.00121293	0.00114306	0.00299241	0.00129281	0.0019745	0.00279683	1	0.00303967	0.000898803	0.00032672	0.000767437	0.000345879	0.00168912	0.00032546	0.00076616	1	0.0116176	0.00744006	0.00420027	0.00285053	0.00338328	0.00228123	0.00313365	0.00303606	0.00281437	1	0.0134316	0.00505424	0.00439007	0.00423786	0.0064019	0.00404831	0.00547053	0.00460808	0.00570934	1	0.00284	0.000348764	8.14721
sense	NC_000017.11	snoRNA	38851524	38851658	-	SNORA21B	ID=rna-NR_145761.1;Parent=gene-SNORA21B;Dbxref=GeneID:109617002,Genbank:NR_145761.1,HGNC:HGNC:52195;Name=NR_145761.1;gbkey=ncRNA;gene=SNORA21B;product=small nucleolar RNA%2C H/ACA box 21B;transcript_id=NR_145761.1	1	0	0	0.00412518	0.00561534	0.00315007	0	0	0.00317067	1	0.00294463	0	0	0	0	0	0.00135966	0	1	0.005529	0.0073627	0.00811986	0.00370242	0.00585917	0.00406352	0.00148005	0.00119046	0.00139255	1	0.00527698	0.0111442	0.00574922	0.00974181	0.00549673	0	0.00375267	0.00678906	0	1	0.00308	0.000628353	4.89515
sense	NC_000007.14	snoRNA	65065999	65066132	+	SNORA22C	ID=rna-NR_145729.1;Parent=gene-SNORA22C;Dbxref=GeneID:109616965,Genbank:NR_145729.1,HGNC:HGNC:52197;Name=NR_145729.1;gbkey=ncRNA;gene=SNORA22C;product=small nucleolar RNA%2C H/ACA box 22C;transcript_id=NR_145729.1	1	0	0.0073761	0	0.013889	0	0.00201967	0.00359874	0	1	0.00321233	0.00113	0	0	0.000700589	0.00089253	0	0	1	0.00873582	0.00232661	0	0	0.0033327	0.00128407	0.00140309	0.00225711	0.00132014	1	0.0283539	0.0212905	0.00343237	0.0023264	0.00437551	0.00480232	0.0067212	0	0.00812726	1	0.00242	0.00085322	2.83927
sense	NC_000011.10	snoRNA	9428766	9428954	+	SNORA23	ID=rna-NR_002962.1;Parent=gene-SNORA23;Dbxref=GeneID:677808,Genbank:NR_002962.1,HGNC:HGNC:32613;Name=NR_002962.1;Note=The RefSeq transcript has 1 substitution compared to this genomic sequence;exception=annotated by transcript or proteomic data;gbkey=ncRNA;gene=SNORA23;inference=similar to RNA sequence (same species):RefSeq:NR_002962.1;product=small nucleolar RNA%2C H/ACA box 23;transcript_id=NR_…	1	0.0289509	0	0	0	0	0.00807867	0.00479832	0.00522823	1	0.0127208	0.0217347	0.00367573	0.00568218	0.00396333	0.00201967	0.00251732	0.0028732	1	0.016832	0.0179315	0.0148316	0	0.00642138	0.00247413	0.0054069	0.00869791	0.00508724	1	0.0271943	0.0114861	0.00634883	0.011475	0.00809335	0.00444141	0.00966945	0.00499808	0.00876922	1	0.00668	0.00186	3.58914
sense	NC_000004.12	snoRNA	118279190	118279320	+	SNORA24	ID=rna-NR_002963.1;Parent=gene-SNORA24;Dbxref=GeneID:677809,Genbank:NR_002963.1,HGNC:HGNC:32614;Name=NR_002963.1;gbkey=ncRNA;gene=SNORA24;product=small nucleolar RNA%2C H/ACA box 24;transcript_id=NR_002963.1	1	0.00354577	0.00150565	0.00208275	0.00567021	0.00159043	0.0024736	0.00440758	0.00160083	1	0.0111271	0.00555562	0.000968024	0.00160332	0.00093939	0.000797837	0.000331475	0.00151335	1	0.0265144	0.0148293	0.00876124	0.00479385	0.00151728	0.0011692	0.00191635	0.00308278	0.00060102	1	0.052278	0.0249299	0.0146984	0.0068491	0.00761198	0.00706919	0.00359776	0.00723202	0.00706942	1	0.00362	0.000831784	4.3575
sense	NC_000011.10	snoRNA	93730513	93730646	-	SNORA25	ID=rna-NR_003028.1;Parent=gene-SNORA25;Dbxref=GeneID:684959,Genbank:NR_003028.1,HGNC:HGNC:32615;Name=NR_003028.1;gbkey=ncRNA;gene=SNORA25;product=small nucleolar RNA%2C H/ACA box 25;transcript_id=NR_003028.1	1	0.00259179	0.00220112	0	0.00414466	0	0	0	0	1	0.00384314	0.0013519	0.00129557	0.00257501	0	0.0021356	0	0	1	0.00630461	0.00944498	0.0078122	0.00316635	0.00100216	0.00115839	0.00189863	0.00305427	0.00357277	1	0.0081393	0.00825075	0.00886769	0.0048083	0.00565217	0.0024814	0.00347291	0.00837724	0.00104986	1	0.0025	0.000655376	3.81111
sense	NC_000016.10	snoRNA	30710537	30710665	+	SNORA30	ID=rna-NR_002966.1;Parent=gene-SNORA30;Dbxref=GeneID:677813,Genbank:NR_002966.1,HGNC:HGNC:32620;Name=NR_002966.1;gbkey=ncRNA;gene=SNORA30;product=small nucleolar RNA%2C H/ACA box 30;transcript_id=NR_002966.1	1	0	0	0	0	0	0	0	0	1	0.0170749	0.00450483	0.00287809	0.00286016	0.000930984	0	0	0	1	0.0752251	0.00969423	0.00534557	0.00243743	0.00154291	0.0053503	0.00194874	0.00313487	0	1	0.150608	0.0665041	0.0186461	0.00252761	0.00237696	0	0.00486833	0.00587162	0.00883016	1	0.0012	0.000634048	1.88578
sense	NC_000013.11	snoRNA	45336314	45336447	-	SNORA31B	ID=rna-NR_145985.1;Parent=gene-SNORA31B;Dbxref=GeneID:109616966,Genbank:NR_145985.1,HGNC:HGNC:52201;Name=NR_145985.1;gbkey=ncRNA;gene=SNORA31B;product=small nucleolar RNA%2C H/ACA box 31B;transcript_id=NR_145985.1	1	0.00280555	0	0.00164795	0.00448648	0.00503362	0.0019572	0.00232496	0.00506653	1	0.0125793	0.00221251	0.00106016	0.000702371	0	0.0034951	0.000363025	0	1	0.0292107	0.00923839	0.00442392	0.00256732	0.00325028	0.00375695	0.00263904	0.00259438	0.00220713	1	0.0854284	0.0252578	0.00814392	0.00867399	0.00741549	0.00406942	0.0121503	0.00549536	0.00482085	1	0.00328	0.000461109	7.10422
sense	NC_000018.10	snoRNA	54222284	54222412	-	SNORA37	ID=rna-NR_002970.1;Parent=gene-SNORA37;Dbxref=GeneID:677819,Genbank:NR_002970.1,HGNC:HGNC:32630;Name=NR_002970.1;gbkey=ncRNA;gene=SNORA37;product=small nucleolar RNA%2C H/ACA box 37;transcript_id=NR_002970.1	1	0.00775323	0.00263382	0	0.00495942	0	0.000721173	0.00128502	0	1	0.0877597	0.00489049	0.00351504	0.00155251	0.000758014	0.00144853	0.000401212	0.00183173	1	0.145767	0.033405	0.00821438	0.00204301	0.00215541	0.00597938	0.00272233	0.00175173	0.00307367	1	0.226715	0.105664	0.0170347	0.0115459	0	0.00993072	0.00741268	0.00894032	0.00336128	1	0.00232	0.00128	1.81702
sense	NC_000001.11	snoRNA	28580381	28580512	-	SNORA44	ID=rna-NR_002976.1;Parent=gene-SNORA44;Dbxref=GeneID:677825,Genbank:NR_002976.1,HGNC:HGNC:32637;Name=NR_002976.1;gbkey=ncRNA;gene=SNORA44;product=small nucleolar RNA%2C H/ACA box 44;transcript_id=NR_002976.1	1	0.00287325	0	0.00120551	0.00131279	0.00128877	0.000954493	0.00153069	0.000741257	1	0.007223	0.000830657	0.000515089	0.000558415	9.08822e-05	0.000463125	0	0.000402629	1	0.0177244	0.00663827	0.0040487	0.00171964	0.00192097	0.00140627	0.00181967	0.00204908	0.00209256	1	0.0381427	0.00733169	0.00323491	0.00202391	0.00467891	0.00208894	0.0034109	0.00274256	0.00301969	1	0.00193	0.000348419	5.54835
sense	NC_000005.10	snoRNA	77080434	77080571	-	SNORA47	ID=rna-NR_003014.2;Parent=gene-SNORA47;Dbxref=GeneID:677828,Genbank:NR_003014.2,HGNC:HGNC:32640;Name=NR_003014.2;gbkey=ncRNA;gene=SNORA47;product=small nucleolar RNA%2C H/ACA box 47;transcript_id=NR_003014.2	1	0.00410259	0.00174209	0.00240981	0.00109344	0.00306696	0.00318005	0.00679963	0.00370442	1	0.00999889	0.000781624	0.00149811	0.00024813	0.0002423	0.000926048	0.000256495	0.000585514	1	0.0290258	0.0187027	0.0092817	0.00564292	0.00535803	0.00688141	0.0030077	0.00786238	0.00353735	1	0.0499925	0.0127972	0.00165049	0.00410182	0.00420802	0.00346387	0.00718214	0.00476425	0.00358241	1	0.00529	0.000972272	5.44224
sense	NC_000017.11	snoRNA	7574713	7574847	+	SNORA48	ID=rna-NR_002918.1;Parent=gene-SNORA48;Dbxref=GeneID:652965,Genbank:NR_002918.1,HGNC:HGNC:32641;Name=NR_002918.1;gbkey=ncRNA;gene=SNORA48;product=small nucleolar RNA%2C H/ACA box 48;transcript_id=NR_002918.1	1	0.00341775	0.000725645	0	0	0.0022995	0	0.000708073	0.00154303	1	0.00702963	0.0055391	0.00113749	0.00276322	0.00171709	0.00125001	0.00051934	0.00118552	1	0.0190947	0.00565055	0.00350529	0	0.001349	0.00233893	0.00170381	0.00342609	0.00320617	1	0.0340538	0.0130135	0.0114837	0.00898093	0.00506741	0.00617968	0.00634254	0.00556338	0.00575204	1	0.00182	0.000375247	4.84658
sense	NC_000012.12	snoRNA	132031224	132031360	+	SNORA49	ID=rna-NR_002979.2;Parent=gene-SNORA49;Dbxref=GeneID:677829,Genbank:NR_002979.2,HGNC:HGNC:32642;Name=NR_002979.2;gbkey=ncRNA;gene=SNORA49;product=small nucleolar RNA%2C H/ACA box 49;transcript_id=NR_002979.2	1	0.00057052	0	0.00335117	0.000912346	0.00204721	0.00106135	0.000472791	0.0010303	1	0.00890641	0.00108035	0.000207067	0.000411553	0.000267922	0.00102397	0.000141809	0	1	0.0219133	0.0101011	0.00510576	0.00126986	0.0024115	0.00309713	0.00304578	0.00272203	0.00318413	1	0.0275828	0.00689166	0.00465581	0.00516376	0.00458623	0.00296094	0.00386778	0.00366526	0.00200439	1	0.00246	0.000561661	4.38623
sense	NC_000016.10	snoRNA	58559796	58559931	-	SNORA50A	ID=rna-NR_002980.1;Parent=gene-SNORA50A;Dbxref=GeneID:677830,Genbank:NR_002980.1,HGNC:HGNC:32643;Name=NR_002980.1;gbkey=ncRNA;gene=SNORA50A;product=small nucleolar RNA%2C H/ACA box 50A;transcript_id=NR_002980.1	1	0	0	0.00515648	0.00350959	0.00393759	0.00102069	0.00181872	0.00198167	1	0.00686375	0.0040241	0	0.00153296	0.00149694	0.00190706	0	0.00060289	1	0.0172936	0.00541861	0.00280117	0.00153271	0.00226384	0.00037382	0.00163388	0.00197127	0.00307456	1	0.00715523	0.0100739	0.00519703	0.00440308	0.00331253	0.00272674	0.000848061	0.00409133	0.00384553	1	0.00225	0.000384825	5.85112
sense	NC_000022.11	snoRNA	33704786	33704920	-	SNORA50B	ID=rna-NR_145833.1;Parent=gene-SNORA50B;Dbxref=GeneID:109616998,Genbank:NR_145833.1,HGNC:HGNC:50432;Name=NR_145833.1;gbkey=ncRNA;gene=SNORA50B;product=small nucleolar RNA%2C H/ACA box 50B;transcript_id=NR_145833.1	1	0	0.00187901	0	0	0	0.00102899	0	0.00199778	1	0.00852928	0	0.00164305	0	0	0.00541673	0	0	1	0.00926878	0.00617139	0.00340302	0.00465503	0.00491113	0	0.00248115	0.00399135	0.0035017	1	0.0249143	0.0035077	0.00226199	0.00613255	0.0043253	0.00474721	0	0.00356147	0.005356	1	0.00212	0.000492928	4.2972
sense	NC_000017.11	snoRNA	64146339	64146471	+	SNORA50C	ID=rna-NR_002995.1;Parent=gene-SNORA50C;Dbxref=GeneID:677842,Genbank:NR_002995.1,HGNC:HGNC:32662;Name=NR_002995.1;gbkey=ncRNA;gene=SNORA50C;product=small nucleolar RNA%2C H/ACA box 50C;transcript_id=NR_002995.1	1	0.0137792	0.0117022	0.00809371	0.0110174	0	0.00961259	0.0114188	0	1	0.06407	0.0344215	0.00314165	0.00520346	0.00101624	0.00258932	0	0.00245573	1	0.0278533	0.0151736	0.00464832	0.0012717	0.00161	0.00186097	0.00169455	0.00463416	0.000956623	1	0.0995088	0.0636814	0.0131411	0.00111335	0.00732897	0.00459651	0.00428876	0.00258631	0.00388948	1	0.00598	0.00124	4.83851
sense	NC_000011.10	snoRNA	62665422	62665570	+	SNORA57	ID=rna-NR_004390.1;Parent=gene-SNORA57;Dbxref=GeneID:692158,Genbank:NR_004390.1,HGNC:HGNC:32651;Name=NR_004390.1;gbkey=ncRNA;gene=SNORA57;product=small nucleolar RNA%2C H/ACA box 57;transcript_id=NR_004390.1	1	0.00196065	0.00166511	0.00230332	0.00313537	0	0.000911858	0.00162479	0.00354073	1	0.00491589	0.00292644	0.000637388	0.000337823	0.000412356	0.000420264	0	0	1	0.00851445	0.00793679	0.00356372	0.00256571	0.00530546	0.0018773	0.0020513	0.00098996	0	1	0.0141495	0.00442086	0.00570171	0.00644087	0.007403	0.0014773	0.00895954	0.00332491	0.00187509	1	0.00246	0.000467825	5.25006
sense	NC_000003.12	snoRNA	39411054	39411207	+	SNORA62	ID=rna-NR_002324.1;Parent=gene-SNORA62;Dbxref=GeneID:6044,Genbank:NR_002324.1,HGNC:HGNC:10107,MIM:180646;Name=NR_002324.1;gbkey=ncRNA;gene=SNORA62;product=small nucleolar RNA%2C H/ACA box 62;transcript_id=NR_002324.1	1	0.00322057	0	0	0	0.00577823	0.00149782	0	0.00581602	1	0.00900057	0.00140717	0.00404561	0	0	0.00333436	0	0	1	0.0502059	0	0.0073732	0	0.0106408	0.00491981	0.00806374	0	0	1	0.0287835	0.0170203	0.0125438	0.00637646	0.00999406	0.00877515	0.00818764	0.00987499	0.0148507	1	0.00272	0.000904956	3.00486
sense	NC_000016.10	snoRNA	1962973	1963106	-	SNORA64	ID=rna-NR_002326.1;Parent=gene-SNORA64;Dbxref=GeneID:26784,Genbank:NR_002326.1,HGNC:HGNC:10221;Name=NR_002326.1;gbkey=ncRNA;gene=SNORA64;product=small nucleolar RNA%2C H/ACA box 64;transcript_id=NR_002326.1	1	0.00065778	0.000806911	0.000515163	0.000818134	0.00190138	0.000713813	0.00121134	0.00158384	1	0.00306637	0.000522986	0.000438545	0.000415061	0.000324246	0.00030981	4.29053e-05	0.000244855	1	0.0132597	0.00809931	0.00609592	0.00312701	0.00337236	0.0035591	0.00444455	0.00305357	0.00331059	1	0.0236946	0.00391615	0.00415285	0.0052491	0.00522242	0.0038474	0.00249089	0.00335767	0.00318916	1	0.00269	0.000504927	5.31976
sense	NC_000009.12	snoRNA	127448502	127448637	-	SNORA65	ID=rna-NR_002449.2;Parent=gene-SNORA65;Dbxref=GeneID:26783,Genbank:NR_002449.2,HGNC:HGNC:10222;Name=NR_002449.2;gbkey=ncRNA;gene=SNORA65;product=small nucleolar RNA%2C H/ACA box 65;transcript_id=NR_002449.2	1	0.00286085	0.000607406	0.00168043	0	0.00192481	0.00033263	0	0	1	0.0350841	0.00517548	0.0015261	0.00126383	0.00123413	0.00157225	0.000783862	0.000596453	1	0.0677621	0.0231686	0.00907739	0.000919784	0.00232893	0.00336497	0	0.00177446	0.00207569	1	0.0377348	0.0214169	0.00321185	0.00174155	0.00777936	0.000898758	0.00377363	0.00707984	0.00190128	1	0.00247	0.00118	2.10516
sense	NC_000001.11	snoRNA	92840719	92840851	+	SNORA66	ID=rna-NR_002444.2;Parent=gene-SNORA66;Dbxref=GeneID:26782,Genbank:NR_002444.2,HGNC:HGNC:10223;Name=NR_002444.2;gbkey=ncRNA;gene=SNORA66;product=small nucleolar RNA%2C H/ACA box 66;transcript_id=NR_002444.2	1	0.0307253	0.00745541	0	0	0.00787517	0.00612415	0.00727488	0.00396333	1	0.0454315	0.0180922	0.00231178	0.00306317	0.0022434	0.000952673	0.000791609	0	1	0.872119	0.487147	0.183737	0.038215	0.0167472	0.0258105	0.0188019	0.0170134	0.00663387	1	0.293364	0.172264	0.0311822	0.0158511	0.0049688	0.00272674	0.0101767	0.0030685	0.0184585	1	0.00993	0.03246	0.30597
sense	NC_000017.11	snoRNA	7577955	7578091	+	SNORA67	ID=rna-NR_002912.1;Parent=gene-SNORA67;Dbxref=GeneID:26781,Genbank:NR_002912.1,HGNC:HGNC:10224;Name=NR_002912.1;gbkey=ncRNA;gene=SNORA67;product=small nucleolar RNA%2C H/ACA box 67;transcript_id=NR_002912.1	1	0.00575193	0.000610615	0.00168931	0.00574886	0.00128999	0.00334388	0.00119166	0.00259685	1	0.00277795	0.00171987	0	0.00119123	0.000387747	0.00135844	0.000205232	0.000936986	1	0.00898893	0.00567006	0.00104219	0.00237605	0.00391056	0.000695408	0.00227959	0.00213915	0.00178735	1	0.0219816	0.0132124	0.0101321	0.00593093	0.00557746	0.0041884	0.0102209	0.00580106	0.00763355	1	0.00262	0.000414542	6.32665
sense	NC_000019.10	snoRNA	17862588	17862720	+	SNORA68	ID=rna-NR_000012.1;Parent=gene-SNORA68;Dbxref=GeneID:26780,Genbank:NR_000012.1,HGNC:HGNC:10225;Name=NR_000012.1;gbkey=ncRNA;gene=SNORA68;product=small nucleolar RNA%2C H/ACA box 68;transcript_id=NR_000012.1	1	0.00369921	0.000418881	0.00202801	0.000394371	0.000442466	0.000344085	0.00102184	0.000668038	1	0.0296095	0.00803822	0.00249543	0.00086257	0.000350959	0.000983646	0	0.000254426	1	0.0642663	0.0217937	0.00703461	0.00280663	0.00253804	0.00117347	0.00192336	0.00232054	0.00211126	1	0.0788215	0.0292712	0.00705256	0.00393656	0.00330531	0.00181386	0.00162473	0.00244945	0.00208741	1	0.00257	0.00105	2.454
sense	NC_000023.11	snoRNA	154400281	154400415	+	SNORA70	ID=rna-NR_000011.1;Parent=gene-SNORA70;Dbxref=GeneID:26778,Genbank:NR_000011.1,HGNC:HGNC:10231;Name=NR_000011.1;gbkey=ncRNA;gene=SNORA70;product=small nucleolar RNA%2C H/ACA box 70;transcript_id=NR_000011.1	1	0.00628239	0.00232248	0.000868282	0	0.00265215	0.00274994	0.00428747	0.00266949	1	0.00239973	0.000544614	0.000521922	0.000633931	0.000225104	0.00139803	5.95729e-05	0.000339975	1	0.00806886	0.00465293	0.00245991	0.00155583	0.00186665	0.00230324	0.00289278	0.00211503	0.00228628	1	0.0161306	0.0116698	0.00717131	0.00345042	0.00479663	0.0035613	0.013147	0.00575012	0.00864744	1	0.00262	0.000345038	7.57929
sense	NC_000020.11	snoRNA	38427306	38427443	-	SNORA71A	ID=rna-NR_002911.1;Parent=gene-SNORA71A;Dbxref=GeneID:26777,Genbank:NR_002911.1,HGNC:HGNC:10232;Name=NR_002911.1;gbkey=ncRNA;gene=SNORA71A;product=small nucleolar RNA%2C H/ACA box 71A;transcript_id=NR_002911.1	1	0.00399936	0.00277897	0.00128137	0.00232566	0.000978478	0.00135274	0.00210908	0.00164146	1	0.0072165	0.00292107	0.000933119	0.0017663	0.00155232	0.00373547	0.000639045	0.00072939	1	0.0292926	0.0176163	0.0149179	0.00411291	0.00380513	0.00277787	0.00354124	0.00142417	0.00166594	1	0.0350075	0.0183424	0.00675905	0.00703538	0.00753925	0.00557274	0.0080358	0.00247048	0.00643029	1	0.00402	0.00112	3.58315
sense	NC_000020.11	snoRNA	38433862	38433999	-	SNORA71D	ID=rna-NR_003018.2;Parent=gene-SNORA71D;Dbxref=GeneID:677840,Genbank:NR_003018.2,HGNC:HGNC:32657;Name=NR_003018.2;Note=The RefSeq transcript has 1 substitution compared to this genomic sequence;exception=annotated by transcript or proteomic data;gbkey=ncRNA;gene=SNORA71D;inference=similar to RNA sequence (same species):RefSeq:NR_003018.2;product=small nucleolar RNA%2C H/ACA box 71D;transcript_id=…	1	0.0384195	0.0181269	0.00626866	0.00511987	0.00861637	0.0119121	0.00707517	0.00192727	1	0.0182356	0.00704915	0.00594478	0.0137847	0.00699265	0.0131399	0.00462645	0.0166864	1	0.0620778	0.0478593	0.0431844	0.0229727	0.017658	0.0240126	0.00852743	0.02427	0.0111092	1	0.0754193	0.0378654	0.0209297	0.0189144	0.0217399	0.0211491	0.0172032	0.0164768	0.0183548	1	0.01799	0.00324	5.56149
sense	NC_000001.11	snoRNA	28507365	28507571	+	SNORA73A	ID=rna-NR_002907.2;Parent=gene-SNORA73A;Dbxref=GeneID:6080,Genbank:NR_002907.2,HGNC:HGNC:10115,MIM:180645;Name=NR_002907.2;gbkey=ncRNA;gene=SNORA73A;product=small nucleolar RNA%2C H/ACA box 73A;transcript_id=NR_002907.2	1	0.0109439	0.00433733	0.00342843	0.00466691	0	0.00678637	0.00483692	0.00988177	1	0.0190466	0.0105576	0.00311314	0.00515624	0.00201403	0.00449019	0	0.00486689	1	0.0137876	0.0132194	0.0109341	0.0110792	0.0122732	0.00891716	0.00930079	0.00676847	0.00833422	1	0.0306855	0.0188519	0.00911771	0.0175095	0.00193717	0.00637841	0.00793516	0.00837417	0.0143928	1	0.00785	0.000858632	9.13762
sense	NC_000005.10	snoRNA	139276180	139276323	+	SNORA74D	ID=rna-NR_145749.2;Parent=gene-SNORA74D;Dbxref=GeneID:109616975,Genbank:NR_145749.2,HGNC:HGNC:52219;Name=NR_145749.2;gbkey=ncRNA;gene=SNORA74D;product=small nucleolar RNA%2C H/ACA box 74D;transcript_id=NR_145749.2	1	0.00792636	0.000747954	0.00413853	0.00422514	0.00632053	0.00491518	0.000729842	0.00556663	1	0.0176585	0.00398489	0.000673915	0.000595304	0	0.00074058	0	0.000175593	1	0.0592026	0.0256679	0.0121318	0.00276588	0.0070033	0.00202375	0.00442266	0.0035573	0.0062418	1	0.105443	0.045515	0.0132553	0.0085564	0.00683948	0.00485724	0.00412004	0.00944132	0.00560469	1	0.00566	0.00125	4.51011
sense	NC_000022.11	snoRNA	20126402	20126526	+	SNORA77B	ID=rna-NR_145765.1;Parent=gene-SNORA77B;Dbxref=GeneID:109617010,Genbank:NR_145765.1,HGNC:HGNC:52221;Name=NR_145765.1;gbkey=ncRNA;gene=SNORA77B;product=small nucleolar RNA%2C H/ACA box 77B;transcript_id=NR_145765.1	1	0.0657377	0.0191911	0.00422335	0.0271023	0	0.00420382	0.00468161	0.00510105	1	0.0202644	0.00570272	0.000607234	0.000402301	0.00235709	0.00150143	0	0.000949312	1	0.0547544	0.0590255	0.0132105	0.0120473	0.00663133	0.00383253	0.0188449	0.00168418	0	1	0.0524241	0.0396163	0.00681257	0.00769575	0.00241236	0.0066192	0.00617604	0.00595906	0.0100819	1	0.01448	0.00459	3.15289
sense	NC_000021.9	snoRNA	32377187	32377322	-	SNORA80A	ID=rna-NR_002996.2;Parent=gene-SNORA80A;Dbxref=GeneID:677846,Genbank:NR_002996.2,HGNC:HGNC:32666;Name=NR_002996.2;gbkey=ncRNA;gene=SNORA80A;product=small nucleolar RNA%2C H/ACA box 80A;transcript_id=NR_002996.2	1	0.00336666	0.00222381	0.00131836	0.00299099	0.0013423	0.000695895	0.00123998	0.00303992	1	0.0048098	0.00124179	0.00023801	0.000473055	7.69899e-05	0.00107891	0	0.00037209	1	0.0171823	0.00561984	0.00332023	0.00181672	0.00191666	0.00265853	0.00266287	0.00253126	0.00182214	1	0.0213401	0.0115172	0.00871869	0.00503392	0.00720377	0.00485683	0.00516398	0.00737216	0.0074549	1	0.00238	0.000263729	9.0075
sense	NC_000002.12	snoRNA	10446714	10446849	-	SNORA80B	ID=rna-NR_028374.1;Parent=gene-SNORA80B;Dbxref=GeneID:100302743,Genbank:NR_028374.1,HGNC:HGNC:34355;Name=NR_028374.1;gbkey=ncRNA;gene=SNORA80B;product=small nucleolar RNA%2C H/ACA box 80B;transcript_id=NR_028374.1	1	0.00533024	0.000502977	0.00278304	0.00189418	0.00371907	0.00165265	0.000981594	0.00106954	1	0.00968894	0.00168906	0.00046248	0.000612799	0.0001496	0.000762344	0	0.000180753	1	0.0119066	0.00930646	0.00228078	0.000519985	0.00263324	0.00380466	0.00207865	0.00267509	0.00195576	1	0.0285294	0.0136784	0.00462038	0.00483977	0.00588995	0.00426069	0.00452376	0.0076054	0.00447556	1	0.00268	0.000505922	5.29223
sense	NC_000016.10	snoRNA	30419625	30419759	-	SNORA80C	ID=rna-NR_145731.1;Parent=gene-SNORA80C;Dbxref=GeneID:109616959,Genbank:NR_145731.1,HGNC:HGNC:50434;Name=NR_145731.1;gbkey=ncRNA;gene=SNORA80C;product=small nucleolar RNA%2C H/ACA box 80C;transcript_id=NR_145731.1	1	0.0147102	0	0	0	0	0	0	0	1	0.00795051	0	0	0.00177568	0	0.00441802	0	0	1	0.00352962	0.00470023	0.00777538	0	0	0.00778225	0.00283453	0.00227991	0.0106678	1	0.0177129	0.0112222	0.0144736	0.0130799	0.00307509	0.00337506	0.00314909	0	0.00571182	1	0.00317	0.00109	2.89845
sense	NC_000007.14	snoRNA	6016877	6017011	+	SNORA80D	ID=rna-NR_145771.1;Parent=gene-SNORA80D;Dbxref=GeneID:109616999,Genbank:NR_145771.1,HGNC:HGNC:50435;Name=NR_145771.1;gbkey=ncRNA;gene=SNORA80D;product=small nucleolar RNA%2C H/ACA box 80D;transcript_id=NR_145771.1	1	0	0	0	0	0.00372718	0.00676306	0.00344307	0.00187578	1	0.00295558	0	0	0.00158425	0.000515675	0.00131391	0.000545886	0	1	0.0160744	0.011526	0.00544772	0.003726	0.00707579	0.00181751	0.00595792	0.00239608	0.00560569	1	0.0152282	0.00964793	0.00691289	0.0121821	0.0114561	0.0058032	0.00721956	0.00544213	0.00163685	1	0.00368	0.000759626	4.8506
sense	NC_000001.11	snoRNA	155919909	155920042	-	SNORA80E	ID=rna-NR_002974.1;Parent=gene-SNORA80E;Dbxref=GeneID:677823,Genbank:NR_002974.1,HGNC:HGNC:32635;Name=NR_002974.1;gbkey=ncRNA;gene=SNORA80E;product=small nucleolar RNA%2C H/ACA box 80E;transcript_id=NR_002974.1	1	0.0111646	0.0260748	0	0	0.0025039	0.00389433	0.00231304	0	1	0.0269835	0.032544	0.0090965	0.0180797	0.0126106	0.0160655	0.00711968	0.0152367	1	0.0104935	0.0174671	0.0163738	0.00351341	0.00222402	0.00385607	0.00421348	0.00282421	0	1	0.0291516	0.0191533	0.0158802	0.0107633	0.0213684	0.00987485	0.00345514	0.00833439	0.00522244	1	0.00601	0.0018	3.33851
sense	NC_000017.11	snoRNA	76558790	76558869	+	SNORD1C	ID=rna-NR_004397.2;Parent=gene-SNORD1C;Dbxref=GeneID:677850,Genbank:NR_004397.2,HGNC:HGNC:32677;Name=NR_004397.2;gbkey=ncRNA;gene=SNORD1C;product=small nucleolar RNA%2C C/D box 1C;transcript_id=NR_004397.2	1	0.0411776	0.0168641	0	0.00501389	0.0103131	0.00194425	0.00355097	0.00358601	1	0.0317658	0.0379925	0.0341338	0.0119722	0.00606194	0.0110325	0.00843388	0.0156949	1	0.0458745	0.0366533	0.0283921	0.0172613	0.0123155	0.00840207	0.00918084	0.00362168	0.00423651	1	0.122112	0.0868775	0.0269483	0.0163425	0.0211543	0.0148832	0.0194415	0.0145155	0.0120901	1	0.01225	0.00289	4.23368
sense	NC_000003.12	snoRNA	186784796	186784865	+	SNORD2	ID=rna-NR_002587.1;Parent=gene-SNORD2;Dbxref=GeneID:619567,Genbank:NR_002587.1,HGNC:HGNC:32678;Name=NR_002587.1;gbkey=ncRNA;gene=SNORD2;product=small nucleolar RNA%2C C/D box 2;transcript_id=NR_002587.1	1	0.00595412	0.00297449	0.000411456	0.00280044	0.00125678	0.000814452	0.00116098	0.001265	1	0.0126337	0.000919479	0.000881167	0.000972976	0.000190023	0.0014525	0.000201155	0.000229594	1	0.0322762	0.00490131	0.00249477	0.000568773	0.000180019	0.000208082	0	0.000548641	0.000427853	1	0.290163	0.144184	0.022315	0.0119738	0.00533376	0.0149603	0.0206346	0.00439184	0.0104576	1	0.00148	0.00035363	4.18084
sense	NC_000017.11	snoRNA	19188016	19188232	+	SNORD3A	ID=rna-NR_006880.1;Parent=gene-SNORD3A;Dbxref=GeneID:780851,Genbank:NR_006880.1,HGNC:HGNC:33189,MIM:180710;Name=NR_006880.1;gbkey=ncRNA;gene=SNORD3A;product=small nucleolar RNA%2C C/D box 3A;transcript_id=NR_006880.1	1	0.0165866	0.012421	0.00753461	0.0178684	0.0180143	0.00998608	0.0150111	0.0186364	1	0.0149859	0.0121523	0.00928761	0.0074039	0.0063769	0.00790954	0.00489029	0.00724183	1	0.0323978	0.0307144	0.0322946	0.026678	0.0140223	0.0153419	0.0140924	0.0138152	0.00833276	1	0.0343028	0.019554	0.0179522	0.0135286	0.0130379	0.0123553	0.0117995	0.0113686	0.0104722	1	0.0169	0.0017	9.92293
sense	NC_000017.11	snoRNA	19061912	19062128	+	SNORD3B-1	ID=rna-NR_003271.1;Parent=gene-SNORD3B-1;Dbxref=GeneID:26851,Genbank:NR_003271.1,HGNC:HGNC:10168;Name=NR_003271.1;gbkey=ncRNA;gene=SNORD3B-1;product=small nucleolar RNA%2C C/D box 3B-1;transcript_id=NR_003271.1	1	0.0666289	0.0464329	0.035421	0.0791328	0.0787712	0.0389242	0.0648581	0.0826981	1	0.0652648	0.0598892	0.0540389	0.0434244	0.0414436	0.0451265	0.0316052	0.0461072	1	0.0793169	0.0968247	0.105204	0.0752228	0.0457491	0.0556503	0.0553811	0.0543575	0.0258496	1	0.0900323	0.0811638	0.083724	0.0616859	0.05415	0.0462608	0.0310665	0.0550245	0.0356118	1	0.06281	0.00526	11.9495
sense	NC_000017.11	snoRNA	19190029	19190245	-	SNORD3C	ID=rna-NR_006881.1;Parent=gene-SNORD3C;Dbxref=GeneID:780853,Genbank:NR_006881.1,HGNC:HGNC:33191;Name=NR_006881.1;gbkey=ncRNA;gene=SNORD3C;product=small nucleolar RNA%2C C/D box 3C;transcript_id=NR_006881.1	1	0.0679828	0.0471263	0.0359075	0.0807444	0.0805841	0.0408242	0.0668169	0.0843902	1	0.0638089	0.0583261	0.0526897	0.0422371	0.0403536	0.0440804	0.0305517	0.0448752	1	0.0927012	0.117196	0.131795	0.0991519	0.0595665	0.0705461	0.0715582	0.0706988	0.0351581	1	0.0899486	0.0810048	0.0840298	0.0617213	0.0537802	0.0459011	0.0303643	0.0542557	0.0353173	1	0.07232	0.00642	11.2687
sense	NC_000017.11	snoRNA	19112420	19112636	-	SNORD3D	ID=rna-NR_006882.1;Parent=gene-SNORD3D;Dbxref=GeneID:780854,Genbank:NR_006882.1,HGNC:HGNC:33192;Name=NR_006882.1;gbkey=ncRNA;gene=SNORD3D;product=small nucleolar RNA%2C C/D box 3D;transcript_id=NR_006882.1	1	0.0493398	0.0353087	0.00846507	0.00840016	0.0146456	0.0147751	0.0112219	0.0105064	1	0.0515818	0.0639595	0.0280742	0.0389422	0.0292035	0.0608289	0.0322157	0.0573754	1	0.044775	0.0461607	0.0352861	0.0169217	0.0196483	0.0214693	0.0204566	0.0211184	0.0111702	1	0.0705077	0.0557265	0.0337354	0.0324785	0.0330476	0.0358822	0.0333614	0.0273766	0.0333476	1	0.0213	0.00305	6.98935
sense	NC_000017.11	snoRNA	28722582	28722653	+	SNORD4A	ID=rna-NR_000010.1;Parent=gene-SNORD4A;Dbxref=GeneID:26773,Genbank:NR_000010.1,HGNC:HGNC:10097;Name=NR_000010.1;gbkey=ncRNA;gene=SNORD4A;product=small nucleolar RNA%2C C/D box 4A;transcript_id=NR_000010.1	1	0.285976	0.0652875	0	0.00491739	0.00827561	0.00286024	0.00509652	0.00277657	1	0.237455	0.129272	0.0247771	0.0265168	0.00369911	0.00942511	0.0052211	0.00297962	1	0.379229	0.144286	0.0472399	0.00453475	0.00574108	0	0	0.00145808	0.00170561	1	2.35684	1.47816	0.359241	0.367998	0.0806621	0.0828187	0.202511	0.00964127	0.0604135	1	0.01048	0.00887	1.18218
sense	NC_000011.10	snoRNA	93731503	93731573	-	SNORD6	ID=rna-NR_003036.1;Parent=gene-SNORD6;Dbxref=GeneID:692075,Genbank:NR_003036.1,HGNC:HGNC:32703;Name=NR_003036.1;gbkey=ncRNA;gene=SNORD6;product=small nucleolar RNA%2C C/D box 6;transcript_id=NR_003036.1	1	0.4229	0.128037	0.0255161	0.0408628	0.0298	0.0326813	0.014823	0.00461459	1	0.377914	0.412427	0.13008	0.16573	0.0753694	0.271561	0.066569	0.143022	1	0.441677	0.390372	0.508009	0.282676	0.0422489	0.040217	0.0188334	0.0504946	0.0147667	1	3.71443	1.68375	0.500066	0.950906	0.610912	0.366024	1.48394	0.145805	0.868867	1	0.05954	0.03444	1.72845
sense	NC_000014.9	snoRNA	21397293	21397401	-	SNORD8	ID=rna-NR_002916.2;Parent=gene-SNORD8;Dbxref=GeneID:319103,Genbank:NR_002916.2,HGNC:HGNC:20159;Name=NR_002916.2;gbkey=ncRNA;gene=SNORD8;product=small nucleolar RNA%2C C/D box 8;transcript_id=NR_002916.2	1	0.0298688	0.0267758	0.009747	0.013268	0.0253062	0.00617394	0.00687565	0.0104883	1	0.0239714	0.0247351	0.0172396	0.0114215	0.0167296	0.0142087	0.00737907	0.018529	1	0.0233846	0.022243	0.0257569	0.0212518	0.00778833	0.0106392	0.00715406	0.00719282	0.00252417	1	0.0568021	0.0604233	0.0412569	0.0388378	0.0336013	0.0288618	0.0359059	0.027066	0.0271359	1	0.01453	0.00211	6.87089
sense	NC_000017.11	snoRNA	7576811	7576958	+	SNORD10	ID=rna-NR_002604.2;Parent=gene-SNORD10;Dbxref=GeneID:652966,Genbank:NR_002604.2,HGNC:HGNC:32706;Name=NR_002604.2;gbkey=ncRNA;gene=SNORD10;product=small nucleolar RNA%2C C/D box 10;transcript_id=NR_002604.2	1	0.00288497	0.00100232	0.00177163	0.00104852	0.00117639	0.000792847	0.00141273	0.00153931	1	0.0122055	0.00771751	0.00117189	0.000983434	0.0003875	0.000922936	0.000178349	0.000610688	1	0.01352	0.00775002	0.00335305	0.00251818	0.00310267	0.00227025	0.0020852	0.00297848	0.00294289	1	0.038962	0.0342906	0.0163872	0.00985798	0.00914461	0.00621535	0.00747455	0.00740884	0.0079474	1	0.00239	0.000382426	6.25124
sense	NC_000002.12	snoRNA	202293051	202293134	+	SNORD11	ID=rna-NR_003031.1;Parent=gene-SNORD11;Dbxref=GeneID:692058,Genbank:NR_003031.1,HGNC:HGNC:32707;Name=NR_003031.1;gbkey=ncRNA;gene=SNORD11;product=small nucleolar RNA%2C C/D box 11;transcript_id=NR_003031.1	1	0	0	0	0	0	0	0	0	1	0.00595544	0.00335191	0	0.00106408	0	0	0	0	1	0.0211777	0.0141007	0	0	0	0	0	0	0	1	0.0473851	0.0236531	0.00703986	0.0015905	0	0	0	0.00184736	0.0013891	1	0.00079704	0.000809155	0.98503
sense	NC_000020.11	snoRNA	49278945	49279023	+	SNORD12C	ID=rna-NR_002433.1;Parent=gene-SNORD12C;Dbxref=GeneID:26765,Genbank:NR_002433.1,HGNC:HGNC:10105;Name=NR_002433.1;gbkey=ncRNA;gene=SNORD12C;product=small nucleolar RNA%2C C/D box 12C;transcript_id=NR_002433.1	1	0.0248588	0.00333343	0.00153703	0.00209225	0.0011737	0.00121698	0.00108424	0	1	0.117217	0.0570659	0.00933699	0.00927883	0.00431467	0.00604644	0.000913489	0.00364922	1	0.187377	0.0751453	0.0127497	0.00508681	0.00322	0.00531707	0.00116198	0.00046731	0.00218657	1	0.355889	0.223922	0.0280776	0.012687	0.0230096	0.00561201	0.0200724	0.0126308	0.00949756	1	0.00379	0.00257	1.47198
sense	NC_000008.11	snoRNA	33513475	33513578	+	SNORD13	ID=rna-NR_003041.1;Parent=gene-SNORD13;Dbxref=GeneID:692084,Genbank:NR_003041.1,HGNC:HGNC:32711,MIM:616664;Name=NR_003041.1;gbkey=ncRNA;gene=SNORD13;product=small nucleolar RNA%2C C/D box 13;transcript_id=NR_003041.1	1	0.0109825	0.000802786	0.000438348	0.000596694	0.00166027	0.000624731	0.000824575	0.00172952	1	0.178276	0.0520454	0.016813	0.0101535	0.00387139	0.00253553	0.00144125	0.0026433	1	0.0849251	0.0575811	0.0172413	0.0056475	0.00301103	0.00349307	0.00309772	0.00335922	0.00239412	1	0.661961	0.216381	0.124427	0.0500182	0.0261384	0.0314001	0.0212798	0.029048	0.0175291	1	0.00572	0.00301	1.90117
sense	NC_000011.10	snoRNA	17074653	17074744	-	SNORD14A	ID=rna-NR_000022.1;Parent=gene-SNORD14A;Dbxref=GeneID:26822,Genbank:NR_000022.1,HGNC:HGNC:10113;Name=NR_000022.1;gbkey=ncRNA;gene=SNORD14A;product=small nucleolar RNA%2C C/D box 14A;transcript_id=NR_000022.1	1	0.00515902	0.000691797	0	0	0.000121791	0.000631408	0.00045003	0.000245175	1	0.0482872	0.013881	0.00148779	0.000985684	0.000452952	0.00238032	0.000179808	0.000547276	1	0.101955	0.0351262	0.00881407	0.00327471	0.00244982	0.00217824	0.0016661	0.00191443	0.00268731	1	0.218317	0.10763	0.0135174	0.00757615	0.00712463	0.0078196	0.0134044	0.00613931	0.010156	1	0.00261	0.00157	1.66267
sense	NC_000011.10	snoRNA	17075778	17075868	-	SNORD14B	ID=rna-NR_001452.1;Parent=gene-SNORD14B;Dbxref=GeneID:85388,Genbank:NR_001452.1,HGNC:HGNC:31803;Name=NR_001452.1;gbkey=ncRNA;gene=SNORD14B;product=small nucleolar RNA%2C C/D box 14B;transcript_id=NR_001452.1	1	0.00150353	0.000425631	0.000588769	0	0	0.000466172	0.000830649	0.000905071	1	0.0100593	0.00132696	0.000141296	0.000280833	9.14113e-05	0.000582276	0.000193533	0.000441788	1	0.061304	0.011429	0.00540184	0.00123154	0.00233873	0.000901103	0	0.0023759	0.000926414	1	0.128461	0.0446834	0.0123492	0.00167401	0.00367323	0.00460748	0.00806062	0.00388872	0.00194938	1	0.00136	0.000553161	2.45186
sense	NC_000011.10	snoRNA	123059335	123059422	-	SNORD14C	ID=rna-NR_001453.2;Parent=gene-SNORD14C;Dbxref=GeneID:85389,Genbank:NR_001453.2,HGNC:HGNC:30352;Name=NR_001453.2;gbkey=ncRNA;gene=SNORD14C;product=small nucleolar RNA%2C C/D box 14C;transcript_id=NR_001453.2	1	0.00379807	0.000579879	0.000300801	0.000682435	0.000306264	0.00021832	0.000530472	0.000423866	1	0.0330528	0.00711423	0.00101758	0.0006236	0.000312703	0.000964485	0.000174223	0.000318165	1	0.0569666	0.0232935	0.00618184	0.00187916	0.00190324	0.00164995	0.0011268	0.0016918	0.0013429	1	0.208629	0.125563	0.0209184	0.00658028	0.00618811	0.00427109	0.013262	0.00433365	0.0101314	1	0.00236	0.00118	2.00725
sense	NC_000011.10	snoRNA	123058909	123058995	-	SNORD14D	ID=rna-NR_001454.2;Parent=gene-SNORD14D;Dbxref=GeneID:85390,Genbank:NR_001454.2,HGNC:HGNC:30353;Name=NR_001454.2;gbkey=ncRNA;gene=SNORD14D;product=small nucleolar RNA%2C C/D box 14D;transcript_id=NR_001454.2	1	0.00195081	0	0	0	0.00175004	0.000453641	0	0.000880741	1	0.0409859	0.00854377	0.00102347	0	0	0.00168707	0.000700923	0.000800016	1	0.0799984	0.0298284	0	0	0.00203461	0	0	0.0041339	0	1	0.353764	0.182293	0.0501049	0.00522466	0.00736992	0.00269627	0.0125788	0.00910265	0.00684461	1	0.0016	0.00145	1.10309
sense	NC_000011.10	snoRNA	123058077	123058156	-	SNORD14E	ID=rna-NR_003125.2;Parent=gene-SNORD14E;Dbxref=GeneID:85391,Genbank:NR_003125.2,HGNC:HGNC:30354;Name=NR_003125.2;gbkey=ncRNA;gene=SNORD14E;product=small nucleolar RNA%2C C/D box 14E;transcript_id=NR_003125.2	1	0.0037797	0.00111114	0	0	0.000130412	6.76099e-05	0.000722824	0	1	0.00593477	0.000410209	2.80798e-05	0.00011162	3.63323e-05	0.000717437	0.000134613	0.000109746	1	0.00247194	0.0329176	0	0	0	0	0	0	0.000373554	1	0.0367546	0.0399943	0.00576902	0.000805029	0.000648901	0.000830898	0.00166129	0.000133577	0.00261148	1	0.00244	0.00192	1.27185
sense	NC_000011.10	snoRNA	75400391	75400538	+	SNORD15A	ID=rna-NR_000005.1;Parent=gene-SNORD15A;Dbxref=GeneID:6079,Genbank:NR_000005.1,HGNC:HGNC:10114,MIM:600455;Name=NR_000005.1;gbkey=ncRNA;gene=SNORD15A;product=small nucleolar RNA%2C C/D box 15A;transcript_id=NR_000005.1	1	0.0012959	0.00550281	0.000761194	0.00310849	0.00116253	0.00210943	0.000536955	0.00175519	1	0.0030903	0.0011859	0.00189415	0.0012549	0.000490165	0.00156114	0.000259441	0.000296119	1	0.0102219	0.00488638	0.0028869	0.00157961	0.00149986	0.00231156	0.00168388	0.0008465	0.00118824	1	0.0178453	0.0114202	0.0058916	0.00479187	0.00638391	0.00370939	0.00346104	0.00324669	0.0048826	1	0.00206	0.00033184	6.20575
sense	NC_000011.10	snoRNA	75404421	75404566	+	SNORD15B	ID=rna-NR_000025.1;Parent=gene-SNORD15B;Dbxref=GeneID:114599,Genbank:NR_000025.1,HGNC:HGNC:16649;Name=NR_000025.1;gbkey=ncRNA;gene=SNORD15B;product=small nucleolar RNA%2C C/D box 15B;transcript_id=NR_000025.1	1	0.00687145	0.00364731	0.00302716	0.000915705	0.00154107	0.00119841	0.00379625	0.00387785	1	0.00762232	0.00202587	0.000685222	0.000832277	0.000960488	0.00385915	0.00101676	0.000981964	1	0.00861325	0.00308804	0.00145954	0.000665509	0.00126382	0.00219125	0.0013302	0.00128391	0.00100124	1	0.0375223	0.0365983	0.0341371	0.0142824	0.00564112	0.0182793	0.018706	0.00995341	0.0179624	1	0.00231	0.000384033	6.02349
sense	NC_000015.10	snoRNA	66502811	66502910	-	SNORD16	ID=rna-NR_002440.1;Parent=gene-SNORD16;Dbxref=GeneID:595097,Genbank:NR_002440.1,HGNC:HGNC:32712;Name=NR_002440.1;gbkey=ncRNA;gene=SNORD16;product=small nucleolar RNA%2C C/D box 16;transcript_id=NR_002440.1	1	0.00305259	0.000777738	0.00143444	0.000488154	0.0019169	0.00198757	0.00227671	0.00110253	1	0.00405638	0.00133179	0.00109397	0.00108715	0.000353869	0.00150273	0.000124867	0.00042756	1	0.0208824	0.00643707	0.00468536	0.00252483	0.00233589	0.00184738	0.00357139	0.00224812	0.00160708	1	0.0280913	0.0162965	0.00811221	0.0107467	0.0145718	0.00696477	0.0127563	0.0124823	0.0113504	1	0.00234	0.000336771	6.94872
sense	NC_000020.11	snoRNA	17962710	17962946	-	SNORD17	ID=rna-NR_003045.1;Parent=gene-SNORD17;Dbxref=GeneID:692086,Genbank:NR_003045.1,HGNC:HGNC:32713;Name=NR_003045.1;gbkey=ncRNA;gene=SNORD17;product=small nucleolar RNA%2C C/D box 17;transcript_id=NR_003045.1	1	0.0137792	0	0	0	0.00309026	0.0032042	0.0028547	0	1	0.0114553	0.00537283	0.0022067	0.00194929	0.000475872	0.00424373	0.0010075	0.000574969	1	0.0158353	0.0140581	0.00193797	0	0.00111873	0.00258625	0	0.00340953	0.00265889	1	0.0686437	0.0710333	0.00560899	0.00253446	0.00715022	0.0026159	0.00244076	0.00147188	0.00553381	1	0.00298	0.00104	2.88024
sense	NC_000015.10	snoRNA	66503245	66503314	-	SNORD18A	ID=rna-NR_002441.1;Parent=gene-SNORD18A;Dbxref=GeneID:595098,Genbank:NR_002441.1,HGNC:HGNC:32714;Name=NR_002441.1;gbkey=ncRNA;gene=SNORD18A;product=small nucleolar RNA%2C C/D box 18A;transcript_id=NR_002441.1	1	0.0734947	0.00577059	0.00130324	0.00199577	0.000746386	0.00128984	0.00114915	0.0011269	1	0.40868	0.205215	0.0255132	0.0232414	0.00701492	0.0145442	0.00640665	0.00249286	1	0.307594	0.113888	0.0307755	0.00414881	0.00370763	0.00357133	0.00253653	0.00141246	0.00367164	1	1.37114	0.990882	0.217901	0.0834767	0.0418388	0.0298243	0.0505754	0.0146502	0.022633	1	0.0042	0.00254	1.65293
sense	NC_000002.12	snoRNA	231456444	231456523	-	SNORD20	ID=rna-NR_002908.1;Parent=gene-SNORD20;Dbxref=GeneID:6082,Genbank:NR_002908.1,HGNC:HGNC:10143,MIM:604012;Name=NR_002908.1;gbkey=ncRNA;gene=SNORD20;product=small nucleolar RNA%2C C/D box 20;transcript_id=NR_002908.1	1	0.0272938	0.00264264	0.00031333	0.000710861	0.000558286	0.000372131	0.00139984	0.0010436	1	0.184599	0.0143204	0.0081689	0.00775	0.00240989	0.00387806	0.00281961	0.00204332	1	0.00333124	0.00144654	0.000717883	0.000581928	0.000598594	0.000372565	0.000581568	0.000233887	0.000218874	1	0.47801	0.316565	0.110145	0.0311164	0.00370111	0.0156139	0.0172927	0.00314275	0.00601529	1	0.00244	0.00156	1.56086
sense	NC_000001.11	snoRNA	92837289	92837383	+	SNORD21	ID=rna-NR_000006.8;Parent=gene-SNORD21;Dbxref=GeneID:6083,Genbank:NR_000006.8,HGNC:HGNC:10144,MIM:603635;Name=NR_000006.8;gbkey=ncRNA;gene=SNORD21;product=small nucleolar RNA%2C C/D box 21;transcript_id=NR_000006.8	1	0.00882992	0.00209971	0.000414927	0.00169444	0.000633693	0.000492794	0.000585389	0.000318919	1	0.04502	0.0123707	0.00183962	0.00189587	0.000793422	0.00252699	0.000139984	0.000319549	1	0.0770339	0.020825	0.00574164	0.00116357	0.00128896	0.00212841	0.000465138	0.00130944	0.00262584	1	0.217432	0.0959446	0.0177986	0.00832961	0.00810329	0.0100796	0.012724	0.00633868	0.0102851	1	0.0023	0.000872682	2.63986
sense	NC_000011.10	snoRNA	62852910	62853035	-	SNORD22	ID=rna-NR_000008.2;Parent=gene-SNORD22;Dbxref=GeneID:9304,Genbank:NR_000008.2,HGNC:HGNC:10145,MIM:603223;Name=NR_000008.2;gbkey=ncRNA;gene=SNORD22;product=small nucleolar RNA%2C C/D box 22;transcript_id=NR_000008.2	1	0.00721311	0.00372878	0.000368426	0.00100303	0.00337605	0.00277125	0.00246897	0.00212383	1	0.0136185	0.0072817	0.00220367	0.00287126	0.00142566	0.0046617	0.00181102	0.00292832	1	0.0269382	0.00606795	0.00346899	0.0014808	0.00170429	0.00187147	0.0019373	0.00177466	0.00111391	1	0.0468457	0.018133	0.00619059	0.00438236	0.00666403	0.00327209	0.00413055	0.0044403	0.00627047	1	0.00256	0.000388857	6.57542
sense	NC_000019.10	snoRNA	47755853	47755962	+	SNORD23	ID=rna-NR_003048.1;Parent=gene-SNORD23;Dbxref=GeneID:692091,Genbank:NR_003048.1,HGNC:HGNC:32718;Name=NR_003048.1;gbkey=ncRNA;gene=SNORD23;product=small nucleolar RNA%2C C/D box 23;transcript_id=NR_003048.1	1	0.0091475	0.0155373	0	0.0146282	0	0	0.00758054	0	1	0	0.00382461	0	0	0	0	0	0	1	0.0243442	0.00498738	0.0144382	0.00376195	0.00595337	0.00275257	0.00751924	0.00725758	0.00990459	1	0.00849984	0.0323108	0.0138907	0.0062766	0.00590253	0.022674	0.0181337	0.0145805	0.0246682	1	0.00642	0.00126	5.11881
sense	NC_000009.12	snoRNA	133349396	133349470	+	SNORD24	ID=rna-NR_002447.1;Parent=gene-SNORD24;Dbxref=GeneID:26820,Genbank:NR_002447.1,HGNC:HGNC:10146;Name=NR_002447.1;gbkey=ncRNA;gene=SNORD24;product=small nucleolar RNA%2C C/D box 24;transcript_id=NR_002447.1	1	0.0774764	0.0157529	0.00416934	0.00428336	0.00402479	0.00218002	0.00405095	0.00157207	1	0.240309	0.042002	0.0724534	0.0723382	0.0386892	0.0537495	0.0245087	0.0164986	1	0.282859	0.179025	0.0841076	0.0464529	0.0191475	0.0217371	0.0159786	0.0177151	0.00568851	1	0.895652	0.673846	0.276583	0.165719	0.0653052	0.0850694	0.11695	0.0405332	0.0513078	1	0.019	0.00748	2.54121
sense	NC_000011.10	snoRNA	62855565	62855631	-	SNORD25	ID=rna-NR_002565.1;Parent=gene-SNORD25;Dbxref=GeneID:9303,Genbank:NR_002565.1,HGNC:HGNC:10147,MIM:603224;Name=NR_002565.1;gbkey=ncRNA;gene=SNORD25;product=small nucleolar RNA%2C C/D box 25;transcript_id=NR_002565.1	1	0.414498	0.0871612	0.0287809	0.0201182	0.0219777	0.0194006	0.0142665	0.00657663	1	0.162842	0.207566	0.156723	0.150612	0.0810573	0.160397	0.0807934	0.131592	1	0.596011	0.425185	0.439837	0.278808	0.142381	0.15519	0.108035	0.0945961	0.0366706	1	0.787088	0.682781	0.363173	0.264264	0.377803	0.254062	0.407508	0.265825	0.237991	1	0.07777	0.02774	2.80318
sense	NC_000011.10	snoRNA	62855292	62855366	-	SNORD26	ID=rna-NR_002564.1;Parent=gene-SNORD26;Dbxref=GeneID:9302,Genbank:NR_002564.1,HGNC:HGNC:10148,MIM:603225;Name=NR_002564.1;gbkey=ncRNA;gene=SNORD26;product=small nucleolar RNA%2C C/D box 26;transcript_id=NR_002564.1	1	0.0761987	0.0088245	0.00174383	0.00276938	0.00199743	0.00195602	0.0010251	0.000893552	1	0.222536	0.133884	0.0196356	0.0097318	0.00155153	0.00580628	0.00195038	0.00398358	1	0.293809	0.127565	0.0418099	0.00765566	0.00361082	0.00351469	0.00300036	0.00222023	0.00101627	1	1.05621	0.498578	0.0869471	0.0374086	0.0161438	0.00846261	0.0241816	0.00714246	0.00895112	1	0.00618	0.00348	1.77908
sense	NC_000011.10	snoRNA	62854621	62854695	-	SNORD28	ID=rna-NR_002562.1;Parent=gene-SNORD28;Dbxref=GeneID:9300,Genbank:NR_002562.1,HGNC:HGNC:10150,MIM:603227;Name=NR_002562.1;gbkey=ncRNA;gene=SNORD28;product=small nucleolar RNA%2C C/D box 28;transcript_id=NR_002562.1	1	0.00236814	0.000670393	0.000231836	0.000631166	0.000531103	0.000550685	0.000817698	0.000356384	1	0.00797984	0.0023117	0.000738461	0.000698915	0.000409496	0.000782528	0.000144495	0.000412308	1	0.0371005	0.00976086	0.00496829	0.00135924	0.00107551	0.000828781	0.000905599	0.000582724	0.00119288	1	0.0755843	0.0322959	0.00694215	0.00535428	0.0115962	0.00636366	0.0059376	0.00546517	0.00439287	1	0.00148	0.000509938	2.91205
sense	NC_000011.10	snoRNA	62853326	62853393	-	SNORD31	ID=rna-NR_002560.1;Parent=gene-SNORD31;Dbxref=GeneID:9298,Genbank:NR_002560.1,HGNC:HGNC:10158,MIM:603230;Name=NR_002560.1;gbkey=ncRNA;gene=SNORD31;product=small nucleolar RNA%2C C/D box 31;transcript_id=NR_002560.1	1	0.00532137	0.00197718	0.000195357	0.00132963	0.000447535	0.000696054	0.000413421	0.00105108	1	0.010235	0.00413835	0.00111046	0.00178668	0.00123155	0.00261494	0.000597532	0.00117801	1	0.00322383	0.00579217	0.00135272	0.0003084	0.000553123	0.000639347	0.00067806	0.000561914	0.00046398	1	0.0836795	0.0659223	0.0169019	0.0145802	0.0173023	0.0132572	0.0133725	0.00725779	0.0163722	1	0.00136	0.000399918	3.39799
sense	NC_000019.10	snoRNA	49489966	49490047	+	SNORD32A	ID=rna-NR_000021.1;Parent=gene-SNORD32A;Dbxref=GeneID:26819,Genbank:NR_000021.1,HGNC:HGNC:10159;Name=NR_000021.1;gbkey=ncRNA;gene=SNORD32A;product=small nucleolar RNA%2C C/D box 32A;transcript_id=NR_000021.1	1	0.00216235	0.000864194	0.000149428	0.000203407	0.00159749	0.000414097	0.000527042	0.00045941	1	0.0142763	0.00340621	0.000753296	0.000887234	0.000270746	0.00110375	0.000114643	0.000654254	1	0.0633179	0.0203211	0.00501735	0.00228777	0.00144818	0.00167393	0.00164618	0.00161831	0.00103257	1	0.160343	0.0503925	0.00669621	0.00614043	0.00552341	0.00468442	0.004885	0.00527155	0.00582922	1	0.00202	0.000972062	2.07578
sense	NC_000019.10	snoRNA	49490617	49490699	+	SNORD33	ID=rna-NR_000020.1;Parent=gene-SNORD33;Dbxref=GeneID:26818,Genbank:NR_000020.1,HGNC:HGNC:10160;Name=NR_000020.1;gbkey=ncRNA;gene=SNORD33;product=small nucleolar RNA%2C C/D box 33;transcript_id=NR_000020.1	1	0.00560584	0.00151482	0.000598692	0	0.000228587	0.000829551	0.00105581	0.000690244	1	0.0172388	0.0070925	0.0013594	0.0011708	0.000439728	0.00235284	0.00046549	0.000531298	1	0.0420931	0.00560534	0.001987	0.000604009	0.00172055	0.00198875	0.000724363	0.00135947	0.000908718	1	0.200458	0.0718633	0.00674066	0.00662462	0.0092373	0.00848793	0.0149593	0.00504122	0.0087784	1	0.00135	0.00027284	4.95204
sense	NC_000019.10	snoRNA	49490907	49490972	+	SNORD34	ID=rna-NR_000019.1;Parent=gene-SNORD34;Dbxref=GeneID:26817,Genbank:NR_000019.1,HGNC:HGNC:10161;Name=NR_000019.1;gbkey=ncRNA;gene=SNORD34;product=small nucleolar RNA%2C C/D box 34;transcript_id=NR_000019.1	1	0.849409	0.106704	0.021086	0.0185726	0.00615654	0.00712009	0.011812	0.0104869	1	0.442113	0.181098	0.059014	0.0512893	0.0213473	0.0436703	0.0136892	0.0099203	1	0.539425	0.212955	0.139335	0.0431545	0.0303524	0.0245587	0.00766716	0.0077087	0.00901735	1	2.7374	2.96695	1.1068	0.457033	0.125403	0.237679	0.286825	0.0825604	0.138013	1	0.01223	0.03493	0.35021
sense	NC_000019.10	snoRNA	49491175	49491260	+	SNORD35A	ID=rna-NR_000018.1;Parent=gene-SNORD35A;Dbxref=GeneID:26816,Genbank:NR_000018.1,HGNC:HGNC:10162;Name=NR_000018.1;gbkey=ncRNA;gene=SNORD35A;product=small nucleolar RNA%2C C/D box 35A;transcript_id=NR_000018.1	1	0.00794199	0.00121529	0.000168109	0.000228836	0.000513486	0.000332761	0.000830103	0.000452238	1	0.0343309	0.00815045	0.00292113	0.00159872	0.000616244	0.00125612	0.000173959	0.000595658	1	0.121525	0.0556099	0.0135673	0.00422479	0.00191024	0.00231842	0.00156824	0.00203763	0.00124852	1	0.183237	0.0848294	0.0216239	0.00610681	0.00738367	0.00792383	0.00814945	0.00476247	0.00571448	1	0.00358	0.00256	1.39521
sense	NC_000019.10	snoRNA	49497719	49497806	+	SNORD35B	ID=rna-NR_001285.1;Parent=gene-SNORD35B;Dbxref=GeneID:84546,Genbank:NR_001285.1,HGNC:HGNC:17365;Name=NR_001285.1;gbkey=ncRNA;gene=SNORD35B;product=small nucleolar RNA%2C C/D box 35B;transcript_id=NR_001285.1	1	0.00120861	0.000342143	0	0.00128849	0	0.000562098	0.00133543	0.00109131	1	0.0050176	0.000672396	0	0.00106728	0	0.00398319	0	0	1	0.022989	0.00680297	0	0.00256571	0	0	0	0	0.00193003	1	0.0355752	0.0200346	0.0163648	0.00934047	0.000548987	0.00903807	0.0118061	0.00135612	0.0127464	1	0.000994958	0.000383027	2.59762
sense	NC_000009.12	snoRNA	133350456	133350527	+	SNORD36A	ID=rna-NR_002448.1;Parent=gene-SNORD36A;Dbxref=GeneID:26815,Genbank:NR_002448.1,HGNC:HGNC:10163;Name=NR_002448.1;gbkey=ncRNA;gene=SNORD36A;product=small nucleolar RNA%2C C/D box 36A;transcript_id=NR_002448.1	1	0.0015822	0	0.000619577	0	0.000473121	0.000245283	0.00218528	0.000476215	1	0.00251399	0.000505341	0	0.00112296	0.000313307	0.001397	0.000165831	0.000757102	1	0.0204466	0.00272278	0.000750695	0.000684591	0.00130006	0.00125226	0.000821001	0.00154084	0.00180241	1	0.0126074	0.010166	0.00811655	0.00465491	0.0115406	0.0100458	0.00529788	0.00786425	0.00517423	1	0.000976986	0.000170077	5.74436
sense	NC_000009.12	snoRNA	133350846	133350913	+	SNORD36C	ID=rna-NR_000016.1;Parent=gene-SNORD36C;Dbxref=GeneID:26813,Genbank:NR_000016.1,HGNC:HGNC:10165;Name=NR_000016.1;gbkey=ncRNA;gene=SNORD36C;product=small nucleolar RNA%2C C/D box 36C;transcript_id=NR_000016.1	1	0.0580193	0.00703912	0	0.00441816	0.00247848	0.00128493	0.00228955	0	1	0.016243	0.00962322	0.00345835	0.0045824	0.000745788	0.00665079	0	0	1	0.0966568	0.00814641	0.00404287	0.00245791	0.00155588	0.00359684	0.00196511	0	0.00184894	1	0.164445	0.240508	0.0347627	0.00906215	0.00340883	0.00374134	0.0279268	0.00421027	0.0158293	1	0.00451	0.00285	1.58123
sense	NC_000019.10	snoRNA	3982507	3982572	-	SNORD37	ID=rna-NR_002602.1;Parent=gene-SNORD37;Dbxref=GeneID:26812,Genbank:NR_002602.1,HGNC:HGNC:10166;Name=NR_002602.1;gbkey=ncRNA;gene=SNORD37;product=small nucleolar RNA%2C C/D box 37;transcript_id=NR_002602.1	1	0.0110056	0.0016994	0.00235075	0.00959976	0.00179508	0.000930631	0.000829122	0.000903407	1	0.0209355	0.0112221	0.00336077	0.00133594	0.000434848	0.000553984	0	0.000525403	1	0.0700232	0.0318403	0.00564342	0.00343098	0.00325777	0.0012552	0.00548618	0.00220636	0.00129046	1	0.312937	0.214592	0.022061	0.0231085	0.0102265	0.00280601	0.0523628	0.0173674	0.0225567	1	0.00442	0.00156	2.83157
sense	NC_000001.11	snoRNA	44777842	44777912	+	SNORD38A	ID=rna-NR_001456.1;Parent=gene-SNORD38A;Dbxref=GeneID:94162,Genbank:NR_001456.1,HGNC:HGNC:30355;Name=NR_001456.1;gbkey=ncRNA;gene=SNORD38A;product=small nucleolar RNA%2C C/D box 38A;transcript_id=NR_001456.1	1	0.0260044	0.00350803	0.00018381	0.000250209	0.000589517	0.000567592	0.000492716	0.000565116	1	0.161373	0.0739277	0.0103544	0.00733253	0.00147373	0.00324293	0.00107156	0.00242812	1	0.222693	0.0965521	0.0237395	0.00454565	0.00248412	0.002991	0.00214396	0.0016824	0.00157441	1	0.370054	0.215486	0.0545279	0.0181334	0.0155998	0.00742771	0.00892731	0.00571412	0.00617866	1	0.00378	0.00354	1.06605
sense	NC_000001.11	snoRNA	44778390	44778458	+	SNORD38B	ID=rna-NR_001457.1;Parent=gene-SNORD38B;Dbxref=GeneID:94163,Genbank:NR_001457.1,HGNC:HGNC:30356;Name=NR_001457.1;gbkey=ncRNA;gene=SNORD38B;product=small nucleolar RNA%2C C/D box 38B;transcript_id=NR_001457.1	1	0.0497163	0.00641073	0	0.00041625	0.000233506	0.000726346	0.000215707	0.000940131	1	0.254168	0.120293	0.0279831	0.0232928	0.00355882	0.00611082	0.00245695	0.00429992	1	0.22989	0.0978296	0.0321101	0.00568919	0.00264802	0.00195892	0.00214049	0.00075323	0.00188807	1	0.693965	0.42985	0.0990143	0.0306171	0.0279199	0.0114913	0.0160829	0.00502893	0.00756287	1	0.00499	0.0032	1.56022
sense	NC_000019.10	snoRNA	12706449	12706518	-	SNORD41	ID=rna-NR_002751.1;Parent=gene-SNORD41;Dbxref=GeneID:26810,Genbank:NR_002751.1,HGNC:HGNC:10179;Name=NR_002751.1;gbkey=ncRNA;gene=SNORD41;product=small nucleolar RNA%2C C/D box 41;transcript_id=NR_002751.1	1	0.000452734	0.000307593	0.000212744	0.000723988	0.00105596	0.000210557	0.000525253	0.00106287	1	0.00800854	0.00212308	0.0008608	0.000985049	0.000607518	0.00116094	0.00042874	0.00128455	1	0.0492301	0.0135682	0.00588911	0.00364791	0.00295059	0.00259498	0.00299754	0.002802	0.00144827	1	0.0763787	0.0192674	0.00948213	0.00797813	0.0114624	0.00777703	0.00800332	0.00759345	0.00832274	1	0.00222	0.000716424	3.09358
sense	NC_000017.11	snoRNA	28723430	28723491	+	SNORD42A	ID=rna-NR_000014.1;Parent=gene-SNORD42A;Dbxref=GeneID:26809,Genbank:NR_000014.1,HGNC:HGNC:10180;Name=NR_000014.1;Note=The RefSeq transcript has 1 substitution compared to this genomic sequence;exception=annotated by transcript or proteomic data;gbkey=ncRNA;gene=SNORD42A;inference=similar to RNA sequence (same species):RefSeq:NR_000014.1;product=small nucleolar RNA%2C C/D box 42A;transcript_id=NR_…	1	0.279156	0.0701962	0.0201531	0.0199514	0.0279806	0.0130555	0.00646192	0.0056327	1	0.251458	0.235881	0.219404	0.16518	0.0702544	0.0931552	0.050845	0.0736242	1	0.753242	0.607373	0.623468	0.432768	0.153032	0.152866	0.102607	0.124755	0.0370447	1	0.467531	0.288292	0.245013	0.136932	0.184937	0.148849	0.14169	0.0879828	0.0801523	1	0.07097	0.04474	1.58607
sense	NC_000017.11	snoRNA	28720550	28720616	+	SNORD42B	ID=rna-NR_000013.1;Parent=gene-SNORD42B;Dbxref=GeneID:26808,Genbank:NR_000013.1,HGNC:HGNC:10181;Name=NR_000013.1;gbkey=ncRNA;gene=SNORD42B;product=small nucleolar RNA%2C C/D box 42B;transcript_id=NR_000013.1	1	0.0161384	0.000268742	0	0	0.000283873	0.00014717	0	0.000285729	1	0.0772982	0.0355117	0.00320482	0.0016177	0.000394923	0.0006289	0.00041806	0.000477163	1	0.230754	0.104301	0.0238404	0.00700137	0.00221597	0.00148292	0.00162037	0.00130332	0.00124738	1	0.368979	0.255167	0.0420122	0.0117251	0.00708832	0.00288139	0.00430157	0.00356679	0.00707072	1	0.0031	0.00425	0.72953
sense	NC_000022.11	snoRNA	39319052	39319113	-	SNORD43	ID=rna-NR_002439.1;Parent=gene-SNORD43;Dbxref=GeneID:26807,Genbank:NR_002439.1,HGNC:HGNC:10182,MIM:611068;Name=NR_002439.1;gbkey=ncRNA;gene=SNORD43;product=small nucleolar RNA%2C C/D box 43;transcript_id=NR_002439.1	1	0.274088	0.057945	0.00824445	0.00872872	0.00629563	0.00634642	0.00193858	0.000704088	1	0.0776793	0.0587376	0.0276415	0.0301755	0.0131766	0.0278547	0.00912023	0.0138212	1	0.144432	0.238245	0.132399	0.0486706	0.0385112	0.0184906	0.00897978	0.0144455	0.00492852	1	0.201694	0.26552	0.143991	0.0903814	0.0558651	0.0582488	0.116462	0.0261212	0.052995	1	0.03588	0.01889	1.89939
sense	NC_000001.11	snoRNA	173865968	173866028	-	SNORD44	ID=rna-NR_002750.2;Parent=gene-SNORD44;Dbxref=GeneID:26806,Genbank:NR_002750.2,HGNC:HGNC:10183;Name=NR_002750.2;gbkey=ncRNA;gene=SNORD44;product=small nucleolar RNA%2C C/D box 44;transcript_id=NR_002750.2	1	0.00259798	0	0.000763011	0	0.00174795	0.000604133	0.000538237	0.00117292	1	0.0128368	0.00233062	0.00111676	0.00147973	0.00108372	0.00230105	0	0.000436467	1	0.0315996	0.00782878	0.00242827	0.0014763	0.00116814	0.00108019	0.000295077	0.0023734	0.00138816	1	0.0546887	0.0218833	0	0.00850195	0.00866152	0.00877515	0.0109169	0.00329166	0.0061878	1	0.00145	0.000384481	3.7811
sense	NC_000001.11	snoRNA	75787889	75787972	+	SNORD45A	ID=rna-NR_002749.1;Parent=gene-SNORD45A;Dbxref=GeneID:26805,Genbank:NR_002749.1,HGNC:HGNC:10184;Name=NR_002749.1;gbkey=ncRNA;gene=SNORD45A;product=small nucleolar RNA%2C C/D box 45A;transcript_id=NR_002749.1	1	0	0	0	0	0.00251681	0.0026096	0.00232496	0	1	0.00319084	0	0	0	0	0	0	0	1	0.00400267	0	0	0	0	0.00294174	0	0.00258546	0	1	0.00457211	0.0057934	0	0.00337622	0.00317501	0	0.00975423	0.00196074	0.0088461	1	0.000810538	0.000293499	2.76164
sense	NC_000001.11	snoRNA	75787072	75787149	+	SNORD45C	ID=rna-NR_003042.1;Parent=gene-SNORD45C;Dbxref=GeneID:692085,Genbank:NR_003042.1,HGNC:HGNC:32720;Name=NR_003042.1;gbkey=ncRNA;gene=SNORD45C;product=small nucleolar RNA%2C C/D box 45C;transcript_id=NR_003042.1	1	0.00461251	0	0	0	0.0041378	0.00429037	0.00382239	0.00416486	1	0.0015072	0.00212076	0.00406478	0	0	0	0	0	1	0.00697471	0.00464394	0	0	0	0.00256302	0	0	0	1	0.00685817	0.00193113	0	0.00506434	0.0015875	0.00348472	0.00487711	0.00392148	0.00147435	1	0.00176	0.000496054	3.54293
sense	NC_000001.11	snoRNA	44776492	44776589	+	SNORD46	ID=rna-NR_000024.2;Parent=gene-SNORD46;Dbxref=GeneID:94161,Genbank:NR_000024.2,HGNC:HGNC:10186;Name=NR_000024.2;gbkey=ncRNA;gene=SNORD46;product=small nucleolar RNA%2C C/D box 46;transcript_id=NR_000024.2	1	0.00184002	0.00156266	0	0	0.000660258	0.000599027	0.00274468	0.000830719	1	0.00259428	0.000356132	0.00051194	0.000169584	0	0.00316452	0.000233734	0.000466862	1	0.00702882	0.00356569	0.00294928	0.00156892	0.0018444	0.00172194	0.00143355	0.00115306	0.0010116	1	0.0179615	0.01485	0.00874353	0.00620842	0.00716532	0.0132527	0.0108707	0.00491664	0.00665459	1	0.00146	0.000234125	6.24572
sense	NC_000006.12	snoRNA	31835263	31835326	+	SNORD48	ID=rna-NR_002745.1;Parent=gene-SNORD48;Dbxref=GeneID:26801,Genbank:NR_002745.1,HGNC:HGNC:10188;Name=NR_002745.1;Note=The RefSeq transcript has 1 non-frameshifting indel compared to this genomic sequence;exception=annotated by transcript or proteomic data;gbkey=ncRNA;gene=SNORD48;inference=similar to RNA sequence (same species):RefSeq:NR_002745.1;product=small nucleolar RNA%2C C/D box 48;transcrip…	1	0.0462891	0.00674754	0.00202908	0.00110482	0.000619778	0.000160657	5.72534e-05	0.00311915	1	0.0849675	0.0289117	0.00452678	0.00248198	0.000631161	0.00421338	0.000267255	0.000488062	1	0.236007	0.0963981	0.0274352	0.00860039	0.00455327	0.00286036	0.00375058	0.00553065	0.00176442	1	0.486625	0.591524	0.119885	0.0219299	0.0177285	0.022714	0.0248984	0.00536243	0.012567	1	0.00553	0.00292	1.8932
sense	NC_000017.11	snoRNA	16440036	16440106	+	SNORD49A	ID=rna-NR_002744.1;Parent=gene-SNORD49A;Dbxref=GeneID:26800,Genbank:NR_002744.1,HGNC:HGNC:10189;Name=NR_002744.1;gbkey=ncRNA;gene=SNORD49A;product=small nucleolar RNA%2C C/D box 49A;transcript_id=NR_002744.1	1	0.00349315	0.00055624	0.000512959	0	0.000881337	0.000304611	0.000814156	0.0005914	1	0.0354334	0.00501527	0.00192252	0.00116131	0.000548721	0.00139811	0.00042597	0.000662988	1	0.0861196	0.00730181	0.000781586	0.000583168	0.0012305	0.000568929	0.000414441	0.000416687	0.00102359	1	0.305014	0.122263	0.0181303	0.00808449	0.0109478	0.00801051	0.0127684	0.00356825	0.0101675	1	0.000357674	0.000274421	1.30337
sense	NC_000006.12	snoRNA	85677294	85677368	-	SNORD50A	ID=rna-NR_002743.2;Parent=gene-SNORD50A;Dbxref=GeneID:26799,Genbank:NR_002743.2,HGNC:HGNC:10200,MIM:613117;Name=NR_002743.2;gbkey=ncRNA;gene=SNORD50A;product=small nucleolar RNA%2C C/D box 50A;transcript_id=NR_002743.2	1	0.00219719	0.000933002	0.000368745	0	0.00014079	0.000364953	0.000130058	0	1	0.00926156	0.00101546	0.000486575	0.000429817	0.000209859	0.000802061	0.000222153	0.00025356	1	0.00577061	0.00591111	0.000977849	0.000445871	0.00028224	0.000652475	0.000356476	0.000286726	0.000335401	1	0.0509795	0.0252236	0.00714107	0.00215115	0.00101147	0.000277535	0.00906337	0.00062464	0.00728019	1	0.000829335	0.000340276	2.43724
sense	NC_000006.12	snoRNA	85677589	85677659	-	SNORD50B	ID=rna-NR_003044.3;Parent=gene-SNORD50B;Dbxref=GeneID:692088,Genbank:NR_003044.3,HGNC:HGNC:32722,MIM:613264;Name=NR_003044.3;gbkey=ncRNA;gene=SNORD50B;product=small nucleolar RNA%2C C/D box 50B;transcript_id=NR_003044.3	1	0.0205065	0.00259159	0.000143396	0.000390392	0.000438	0.000510918	0.00101153	0.000440864	1	0.099496	0.00466385	0.000877942	0.00148056	0.000981059	0.00144718	0.000546598	0.000436711	1	0.049455	0.0186758	0.0113822	0.00148285	0.00187731	0.00542489	0.00296386	0.00143036	0.00111545	1	0.243857	0.195307	0.0201055	0.00272544	0.000915359	0.00261209	0.00787404	0.000678341	0.00442059	1	0.00395	0.0014	2.82273
sense	NC_000006.12	snoRNA	31837076	31837139	+	SNORD52	ID=rna-NR_002742.2;Parent=gene-SNORD52;Dbxref=GeneID:26797,Genbank:NR_002742.2,HGNC:HGNC:10202;Name=NR_002742.2;gbkey=ncRNA;gene=SNORD52;product=small nucleolar RNA%2C C/D box 52;transcript_id=NR_002742.2	1	0.00294203	0	0	0.0031365	0.0017595	0.000456093	0	0.000885502	1	0.012526	0.0029375	0	0.000621683	0.000607075	0.00154679	0	0	1	0.0441366	0.00573411	0.00237142	0.0010813	0.000684472	0.00237352	0.000864504	0.0013907	0	1	0.214999	0.0794582	0.00365998	0.0124034	0.00933132	0.00384058	0.0131393	0.0028813	0.0043331	1	0.00123	0.000279732	4.41246
sense	NC_000002.12	snoRNA	28927067	28927144	+	SNORD53	ID=rna-NR_002741.3;Parent=gene-SNORD53;Dbxref=GeneID:26796,Genbank:NR_002741.3,HGNC:HGNC:10203;Name=NR_002741.3;gbkey=ncRNA;gene=SNORD53;product=small nucleolar RNA%2C C/D box 53;transcript_id=NR_002741.3	1	1.66903	0.0724645	0.00607509	0.010337	0.00115976	0.00601263	0.00214272	0.0023347	1	0.103396	0.360776	0.0239415	0.0107299	0.00318889	0.0243753	0.00385796	0.00440337	1	0.616646	0.187548	0.117393	0.0152937	0.00968103	0.00559508	0.00611368	0.00491745	0	1	4.55835	6.70084	2.13643	0.489024	0.0201407	0.0921056	0.162711	0.00690998	0.0571545	1	0	0.09041	0
sense	NC_000002.12	snoRNA	28927983	28928060	+	SNORD53B	ID=rna-NR_145755.1;Parent=gene-SNORD53B;Dbxref=GeneID:109617012,Genbank:NR_145755.1,HGNC:HGNC:52229;Name=NR_145755.1;gbkey=ncRNA;gene=SNORD53B;product=small nucleolar RNA%2C C/D box 53B;transcript_id=NR_145755.1	1	0.165071	0.0124613	0.00161601	0.00146652	0.00041134	0.00170603	0.00075997	0.00289821	1	0.132469	0.152685	0.00443404	0.00293761	0.000409798	0.00678692	0	0.000990271	1	0.392303	0.166956	0.0178186	0	0.00257152	0	0.00974368	0	0	1	2.79665	3.50049	0.609776	0.144389	0.0186858	0.0287119	0.0778174	0.00615439	0.0485909	1	0.00303	0.0013	2.3329
sense	NC_000008.11	snoRNA	56073839	56073901	-	SNORD54	ID=rna-NR_002437.1;Parent=gene-SNORD54;Dbxref=GeneID:26795,Genbank:NR_002437.1,HGNC:HGNC:10204;Name=NR_002437.1;gbkey=ncRNA;gene=SNORD54;product=small nucleolar RNA%2C C/D box 54;transcript_id=NR_002437.1	1	0.00534186	0.000504074	0	0	0.00159736	0.000276043	0.000491867	0.000535936	1	0.012522	0.00363577	0.000804065	0.00159811	0.000520187	0.00110451	0.000183554	0.000628513	1	0.179409	0.0521926	0.0109445	0.00443589	0.00140398	0.00121713	0.00132994	0.00106972	0.00125132	1	0.162707	0.0682585	0.014373	0.00527682	0.00801607	0.00628429	0.00273632	0.00282877	0.00354509	1	0.00144	0.00222	0.64906
sense	NC_000001.11	snoRNA	44775865	44775938	+	SNORD55	ID=rna-NR_000015.2;Parent=gene-SNORD55;Dbxref=GeneID:26811,Genbank:NR_000015.2,HGNC:HGNC:10205;Name=NR_000015.2;gbkey=ncRNA;gene=SNORD55;product=small nucleolar RNA%2C C/D box 55;transcript_id=NR_000015.2	1	0.00251073	0.000341165	0.000176973	0.000963607	0.00094598	0.000280245	0.00029129	0.000770801	1	0.027092	0.00396794	0.00167496	0.00107969	0.000439301	0.00104469	0.000155013	0.00070771	1	0.114517	0.0400522	0.00654731	0.00250058	0.00177671	0.00190432	0.00163202	0.00127987	0.00157393	1	0.192755	0.0627577	0.0100458	0.00596586	0.00884234	0.00729538	0.00524572	0.00647743	0.00560686	1	0.00215	0.00179	1.20526
sense	NC_000020.11	snoRNA	2656624	2656694	+	SNORD56	ID=rna-NR_002739.1;Parent=gene-SNORD56;Dbxref=GeneID:26793,Genbank:NR_002739.1,HGNC:HGNC:10206;Name=NR_002739.1;gbkey=ncRNA;gene=SNORD56;product=small nucleolar RNA%2C C/D box 56;transcript_id=NR_002739.1	1	0.011275	0	0.00120415	0.00327826	0.00183902	0.00190683	0.000849421	0	1	0.0424196	0.00822048	0.00034252	0.00113462	0	0.00282302	0.000469148	0.000267737	1	0.1467	0.02497	0.00485961	0.00221584	0.000701325	0	0.00354316	0.000712471	0	1	0.32504	0.211978	0.006422	0.00621818	0.00526283	0.0038508	0.0149708	0.0036112	0.0146631	1	0.00113	0.000785212	1.43403
sense	NC_000020.11	snoRNA	2656939	2657010	+	SNORD57	ID=rna-NR_002738.1;Parent=gene-SNORD57;Dbxref=GeneID:26792,Genbank:NR_002738.1,HGNC:HGNC:10207;Name=NR_002738.1;gbkey=ncRNA;gene=SNORD57;product=small nucleolar RNA%2C C/D box 57;transcript_id=NR_002738.1	1	0.00440428	0.000590591	0.000816954	0.000185345	0.000623843	0.000269518	0.000576289	0.000313961	1	0.0478564	0.00736623	0.00149743	0.00118103	0.000784231	0.0011754	0.000244169	0.000836066	1	0.141122	0.0389603	0.00695051	0.00115245	0.00182378	0.00202375	0.00082925	0.000666994	0.000953608	1	0.243207	0.147618	0.0219828	0.00691766	0.00650538	0.00425651	0.00755872	0.00324484	0.00615788	1	0.00134	0.00158	0.846
sense	NC_000018.10	snoRNA	49491283	49491347	-	SNORD58A	ID=rna-NR_002571.1;Parent=gene-SNORD58A;Dbxref=GeneID:26791,Genbank:NR_002571.1,HGNC:HGNC:10208;Name=NR_002571.1;gbkey=ncRNA;gene=SNORD58A;product=small nucleolar RNA%2C C/D box 58A;transcript_id=NR_002571.1	1	0.0278648	0.00310355	0	0.00146098	0.00163915	0.000849792	0.00037855	0.000412466	1	0.119898	0.0259986	0.00290982	0.00313267	0.000705937	0.0016488	0.000249098	0.000995101	1	0.192527	0.0529504	0.00672228	0.00352959	0.00246945	0.000951466	0.00118818	0.001553	0.000698709	1	0.672933	0.401113	0.0593114	0.0150751	0.0170645	0.00864418	0.0150555	0.00713358	0.00999653	1	0.00192	0.0012	1.59576
sense	NC_000018.10	snoRNA	49491664	49491729	-	SNORD58B	ID=rna-NR_002572.1;Parent=gene-SNORD58B;Dbxref=GeneID:26790,Genbank:NR_002572.1,HGNC:HGNC:10209;Name=NR_002572.1;gbkey=ncRNA;gene=SNORD58B;product=small nucleolar RNA%2C C/D box 58B;transcript_id=NR_002572.1	1	0.00410001	0.00043525	0.0024083	0.00573695	0.000459756	0.000953415	0.00169884	0.000925524	1	0.0060633	0.00170631	0.000817607	0.000541676	0	0.00235852	0	0.000639098	1	0.0250245	0.0196914	0.0150344	0.00228509	0.000723241	0.00250795	0.00182694	0.00146947	0.000859466	1	0.129338	0.0707988	0.0349462	0.02445	0.0165261	0.0157723	0.0375267	0.011537	0.0206867	1	0.00372	0.00129	2.89227
sense	NC_000018.10	snoRNA	49489235	49489324	-	SNORD58C	ID=rna-NR_003701.1;Parent=gene-SNORD58C;Dbxref=GeneID:100124516,Genbank:NR_003701.1,HGNC:HGNC:33613;Name=NR_003701.1;gbkey=ncRNA;gene=SNORD58C;product=small nucleolar RNA%2C C/D box 58C;transcript_id=NR_003701.1	1	0.00433585	0.000649816	0.00089888	0.00244717	0.0013728	0.000830329	0.0010568	0.000690891	1	0.0105031	0.00363411	0.00325051	0.00184586	0.000901245	0.00229632	0	0.00108892	1	0.0484596	0.00988317	0.00480861	0.00131555	0.00222069	0.00160429	0.00420717	0.000845992	0.00098961	1	0.267908	0.092583	0.0252713	0.0145592	0.0189265	0.0141431	0.0193819	0.00696314	0.0168295	1	0.00208	0.000458137	4.53346
sense	NC_000012.12	snoRNA	56643680	56643754	-	SNORD59B	ID=rna-NR_003046.1;Parent=gene-SNORD59B;Dbxref=GeneID:692090,Genbank:NR_003046.1,HGNC:HGNC:32723;Name=NR_003046.1;gbkey=ncRNA;gene=SNORD59B;product=small nucleolar RNA%2C C/D box 59B;transcript_id=NR_003046.1	1	0.0374578	0.00263632	0.000486238	0	0.00018565	0.000673734	0.000685996	0.000934322	1	0.112361	0.0392886	0.00347786	0.00370664	0.000586953	0.000997015	0.00062134	0.000709182	1	0.313895	0.118311	0.0521624	0.00746954	0.00149314	0.0017259	0.00125725	0.000505625	0.000591461	1	0.341029	0.236834	0.049279	0.0217368	0.0119657	0.00820805	0.0127642	0.00338683	0.00926066	1	0.00393	0.00508	0.77356
sense	NC_000016.10	snoRNA	2155023	2155105	-	SNORD60	ID=rna-NR_002736.1;Parent=gene-SNORD60;Dbxref=GeneID:26788,Genbank:NR_002736.1,HGNC:HGNC:10217;Name=NR_002736.1;gbkey=ncRNA;gene=SNORD60;product=small nucleolar RNA%2C C/D box 60;transcript_id=NR_002736.1	1	0.00535573	0.000852833	0	0.00107058	0.00090085	0.000311355	0	0	1	0.0349822	0.00575331	0.000612621	0.00162348	0	0.00151475	0.000419553	0.000478867	1	0.109987	0.0192084	0.00198597	0.00543328	0.00573219	0.00132515	0.00289596	0.00232932	0	1	0.773447	0.184457	0.00876469	0.0135784	0.00478844	0.00350369	0.020432	0.00197141	0.00741189	1	0.00152	0.000751201	2.02917
sense	NC_000023.11	snoRNA	136879199	136879271	-	SNORD61	ID=rna-NR_002735.1;Parent=gene-SNORD61;Dbxref=GeneID:26787,Genbank:NR_002735.1,HGNC:HGNC:10218;Name=NR_002735.1;gbkey=ncRNA;gene=SNORD61;product=small nucleolar RNA%2C C/D box 61;transcript_id=NR_002735.1	1	0	0	0	0	0	0.000518712	0	0.00100708	1	0.00678564	0.00127306	0.00183002	0.000404138	0.000789284	0.000502762	0	0.000953647	1	0.0464222	0.0126446	0.00232416	0	0.00134166	0.00155081	0.00169455	0	0.00239156	1	0.0541229	0.0201168	0.00589664	0.00159866	0.00676521	0.00165003	0.00384889	0.00185684	0.00279244	1	0.00117	0.000649707	1.80157
sense	NC_000005.10	snoRNA	138561043	138561110	-	SNORD63	ID=rna-NR_002913.1;Parent=gene-SNORD63;Dbxref=GeneID:26785,Genbank:NR_002913.1,HGNC:HGNC:10220;Name=NR_002913.1;gbkey=ncRNA;gene=SNORD63;product=small nucleolar RNA%2C C/D box 63;transcript_id=NR_002913.1	1	0.00487266	0.000413819	0	0.00233763	0.00174847	0.00090647	0.000403798	0.000879953	1	0.0520997	0.0222247	0.00572204	0.00484396	0.00102829	0.00262003	0.000435414	0.00124243	1	0.059325	0.0352349	0.0147253	0.00783334	0.00141674	0.00102349	0.0015657	0.000899533	0.000841792	1	0.0920089	0.056388	0.0353798	0.0193171	0.0144074	0.0116877	0.00833926	0.0100579	0.00581759	1	0.00409	0.00197	2.07301
sense	NC_000005.10	snoRNA	138558969	138559041	-	SNORD63B	ID=rna-NR_145752.1;Parent=gene-SNORD63B;Dbxref=GeneID:109617013,Genbank:NR_145752.1,HGNC:HGNC:52230;Name=NR_145752.1;gbkey=ncRNA;gene=SNORD63B;product=small nucleolar RNA%2C C/D box 63B;transcript_id=NR_145752.1	1	0.00232101	0	0	0	0	0	0.00192342	0.00104788	1	0.0420984	0.00142737	0.00547158	0.00135937	0.000442477	0	0.0014052	0.00160386	1	0.095616	0.0368302	0.0200187	0.00396868	0.00150733	0.00290383	0.000634595	0.00306256	0.00238831	1	0.121777	0.032004	0.0147416	0.0119899	0.0075169	0.0123752	0	0.00696314	0.00174528	1	0.0035	0.00202	1.73211
sense	NC_000003.12	snoRNA	184325696	184325771	+	SNORD66	ID=rna-NR_003055.1;Parent=gene-SNORD66;Dbxref=GeneID:692107,Genbank:NR_003055.1,HGNC:HGNC:32727;Name=NR_003055.1;gbkey=ncRNA;gene=SNORD66;product=small nucleolar RNA%2C C/D box 66;transcript_id=NR_003055.1	1	0.00379287	0.00161058	0.000371314	0.00101089	0.000850629	0.000440996	0.00157158	0.000285397	1	0.00758253	0.000753122	0.000721742	0.000478164	0.000311286	0.00138799	8.23806e-05	0.000752217	1	0.0367369	0.0196642	0.00198351	0.00108531	0.00183203	0.00211762	0.00173542	0.00139586	0.000816413	1	0.10489	0.0368191	0.0135124	0.00968185	0.00812052	0.006752	0.0108359	0.00851007	0.00708464	1	0.00231	0.00103	2.24516
sense	NC_000011.10	snoRNA	46762389	46762499	-	SNORD67	ID=rna-NR_003056.1;Parent=gene-SNORD67;Dbxref=GeneID:692108,Genbank:NR_003056.1,HGNC:HGNC:32728;Name=NR_003056.1;gbkey=ncRNA;gene=SNORD67;product=small nucleolar RNA%2C C/D box 67;transcript_id=NR_003056.1	1	0.00586821	0.00498367	0.00172346	0.00469206	0.00263213	0.00136459	0.00486299	0	1	0.0271078	0.0176759	0.000891548	0.00118133	0.00173035	0.00146961	0.00183173	0.000696896	1	0.209113	0.104099	0.025831	0	0	0.00430897	0.00156945	0.00631182	0.00295333	1	0.137725	0.0923155	0.0130479	0.00552727	0.007277	0.00684586	0.00532293	0.00385195	0.00482736	1	0.00489	0.0047	1.03994
sense	NC_000016.10	snoRNA	89561430	89561501	+	SNORD68	ID=rna-NR_002450.1;Parent=gene-SNORD68;Dbxref=GeneID:606500,Genbank:NR_002450.1,HGNC:HGNC:32729;Name=NR_002450.1;gbkey=ncRNA;gene=SNORD68;product=small nucleolar RNA%2C C/D box 68;transcript_id=NR_002450.1	1	0.0147213	0.000507707	0.000570621	0.00041825	0.000737402	0.000260656	0.000433486	0.000809699	1	0.1657	0.0499383	0.00354084	0.00225276	0.000490871	0.00159813	0.000230946	0.00096652	1	0.318191	0.133224	0.0200952	0.00347955	0.00287805	0.00213859	0.00178043	0.00161107	0.00198927	1	0.628475	0.391086	0.0652396	0.0128562	0.0142044	0.00797347	0.0111039	0.00776753	0.00855963	1	0.00139	0.00585	0.23716
sense	NC_000003.12	snoRNA	52692736	52692812	+	SNORD69	ID=rna-NR_003057.1;Parent=gene-SNORD69;Dbxref=GeneID:692109,Genbank:NR_003057.1,HGNC:HGNC:32730;Name=NR_003057.1;gbkey=ncRNA;gene=SNORD69;product=small nucleolar RNA%2C C/D box 69;transcript_id=NR_003057.1	1	0.171491	0.0274538	0.00134668	0.00403292	0.00061701	0.00138615	0.00075997	0	1	0.0408253	0.030706	0.00512486	0.00251908	0.000534759	0.00286132	0.000679307	0.000775343	1	0.470845	0.236837	0.142674	0.0320114	0.00915127	0.00982226	0.00660472	0.00332025	0.00310713	1	1.02308	1.72848	0.377372	0.114556	0.0208957	0.0265015	0.110797	0.00229409	0.0383814	1	0.01419	0.00895	1.58515
sense	NC_000002.12	snoRNA	202276431	202276518	+	SNORD70	ID=rna-NR_003058.1;Parent=gene-SNORD70;Dbxref=GeneID:692110,Genbank:NR_003058.1,HGNC:HGNC:32731;Name=NR_003058.1;gbkey=ncRNA;gene=SNORD70;product=small nucleolar RNA%2C C/D box 70;transcript_id=NR_003058.1	1	0.126134	0.0102719	0	0	0	0	0.00286376	0.00156017	1	0.116846	0.0291616	0.0120459	0.00287301	0.00218206	0.00476551	0.0023099	0.000376637	1	0.265442	0.068585	0.0218187	0.00397947	0.00503809	0	0	0	0	1	1.65151	1.2943	0.396956	0.148036	0.0353559	0.0448679	0.0769391	0.00682317	0.0184701	1	0.00427	0.00346	1.23504
sense	NC_000016.10	snoRNA	71758402	71758487	-	SNORD71	ID=rna-NR_003059.1;Parent=gene-SNORD71;Dbxref=GeneID:692111,Genbank:NR_003059.1,HGNC:HGNC:32732;Name=NR_003059.1;gbkey=ncRNA;gene=SNORD71;product=small nucleolar RNA%2C C/D box 71;transcript_id=NR_003059.1	1	0.00234265	0.000331589	0.000458682	0.000624374	0.000350259	0.000363173	0.00064712	0.000352549	1	0.0196764	0.000692157	0.000663318	0.000878914	0	0.0010934	0.000227136	0.00129624	1	0.0349737	0.00607471	0.00334971	0.00458211	0.00048342	0.00111756	0.00122114	0.000491103	0.00229789	1	0.118226	0.0458311	0.0123513	0.00538167	0.0140581	0.00925767	0.0109413	0.0041672	0.00992264	1	0.00141	0.000364553	3.87161
sense	NC_000004.12	snoRNA	151103827	151103891	+	SNORD73A	ID=rna-NR_000007.1;Parent=gene-SNORD73A;Dbxref=GeneID:8944,Genbank:NR_000007.1,HGNC:HGNC:10235,MIM:603568;Name=NR_000007.1;gbkey=ncRNA;gene=SNORD73A;product=small nucleolar RNA%2C C/D box 73A;transcript_id=NR_000007.1	1	0.339072	0.03291	0.00413853	0.00422514	0.00948079	0.00532478	0.00218953	0.0023857	1	0.68203	0.324774	0.0813207	0.0744187	0.0215739	0.0458076	0.0148246	0.0201216	1	0.38294	0.407954	0.249558	0.0913535	0.0355082	0.0199354	0.014095	0.014429	0.00723364	1	1.52937	1.346	0.356161	0.184004	0.141288	0.0749214	0.172325	0.045097	0.0412818	1	0.02868	0.01965	1.45979
sense	NC_000001.11	snoRNA	173864833	173864903	-	SNORD80	ID=rna-NR_003940.1;Parent=gene-SNORD80;Dbxref=GeneID:26774,Genbank:NR_003940.1,HGNC:HGNC:10096;Name=NR_003940.1;gbkey=ncRNA;gene=SNORD80;product=small nucleolar RNA%2C C/D box 80;transcript_id=NR_003940.1	1	0.000301705	0	0	0.000482471	0.000541309	0.000210475	0.000375035	0.000272424	1	0.0017413	0.000119519	0	0.00018971	0	0	3.9221e-05	0	1	0.00159832	0.0010642	0	0.00020068	0.000381097	0	0.000160445	0	0.000150959	1	0.00527467	0.00328318	0.0010586	0.000717503	0.00057835	0.00105794	0.0008884	0.000119054	0.000716168	1	0.000258436	6.55474e-05	3.94273
sense	NC_000001.11	snoRNA	173864146	173864222	-	SNORD81	ID=rna-NR_003938.2;Parent=gene-SNORD81;Dbxref=GeneID:26769,Genbank:NR_003938.2,HGNC:HGNC:10101;Name=NR_003938.2;gbkey=ncRNA;gene=SNORD81;product=small nucleolar RNA%2C C/D box 81;transcript_id=NR_003938.2	1	0.00225127	0.000337398	0.000311145	0.000423542	0.000237596	0.000123178	0.000438971	0.0004783	1	0.015449	0.00093781	0.000322623	0.000122138	2.98171e-05	0.000265903	0	7.20526e-05	1	0.0912657	0.017466	0.00200647	0.000731915	0.00162158	0.000803298	0.00058517	0.000470672	0.00137644	1	0.186493	0.0738135	0.00385423	0.000435388	0.000900768	0.00107851	0.00234804	0.000404562	0.00228154	1	0.000806044	0.000683454	1.17937
sense	NC_000002.12	snoRNA	231460368	231460442	-	SNORD82	ID=rna-NR_004398.1;Parent=gene-SNORD82;Dbxref=GeneID:25826,Genbank:NR_004398.1,HGNC:HGNC:10240,MIM:611133;Name=NR_004398.1;Note=The RefSeq transcript has 1 substitution compared to this genomic sequence;exception=annotated by transcript or proteomic data;gbkey=ncRNA;gene=SNORD82;inference=similar to RNA sequence (same species):RefSeq:NR_004398.1;product=small nucleolar RNA%2C C/D box 82;transcrip…	1	0.0287091	0	0	0	0	0	0	0.00216024	1	0.15362	0.075212	0.00605699	0.00481541	0.00078371	0.00149763	0	0.000473456	1	0.300495	0.0940046	0.0378262	0.00287461	0.00212293	0.00140221	0.00114913	0.00154048	0	1	0.453414	0.264749	0.0979583	0.0237123	0.0107036	0.00587383	0.00730743	0.00110167	0.00497032	1	0.00202	0.0043	0.46997
sense	NC_000022.11	snoRNA	39315213	39315307	-	SNORD83A	ID=rna-NR_000027.1;Parent=gene-SNORD83A;Dbxref=GeneID:116937,Genbank:NR_000027.1,HGNC:HGNC:17131,MIM:611070;Name=NR_000027.1;gbkey=ncRNA;gene=SNORD83A;product=small nucleolar RNA%2C C/D box 83A;transcript_id=NR_000027.1	1	0.00398183	0.0012512	0.000608109	0.00120983	0.000964448	0.00083334	0.0012869	0.00133029	1	0.00683413	0.00190926	0.000803287	0.000709585	0.000375327	0.00139769	0.000259784	0.000540696	1	0.0454118	0.0119954	0.00459188	0.00299109	0.00331343	0.00333752	0.0027501	0.00274096	0.00247502	1	0.0631634	0.0281268	0.0107864	0.00800515	0.010063	0.00872609	0.0107772	0.00735298	0.00906038	1	0.00258	0.00054501	4.734
sense	NC_000022.11	snoRNA	39313819	39313911	-	SNORD83B	ID=rna-NR_000028.1;Parent=gene-SNORD83B;Dbxref=GeneID:116938,Genbank:NR_000028.1,HGNC:HGNC:17132,MIM:611071;Name=NR_000028.1;gbkey=ncRNA;gene=SNORD83B;product=small nucleolar RNA%2C C/D box 83B;transcript_id=NR_000028.1	1	0.00823102	0.00340779	0.00036261	0.00148079	0.00138448	0.000669914	0.00187579	0.00260127	1	0.0100637	0.00358928	0.00098951	0.000905303	0.000487741	0.00112623	0.000580855	0.000773469	1	0.027469	0.0123897	0.00463595	0.000890046	0.00295789	0.00244213	0.00284639	0.00200327	0.0018412	1	0.0853321	0.048488	0.0132095	0.0101999	0.00841962	0.0105276	0.0124422	0.00750318	0.00702764	1	0.00301	0.00068749	4.37231
sense	NT_113891.3	snoRNA	3018431	3018508	-	SNORD84	ID=rna-NR_003065.1-2;Parent=gene-SNORD84-2;Dbxref=GeneID:692199,Genbank:NR_003065.1,HGNC:HGNC:32743;Name=NR_003065.1;gbkey=ncRNA;gene=SNORD84;product=small nucleolar RNA%2C C/D box 84;transcript_id=NR_003065.1	1	0.0522886	0.0262405	0.00279215	0.0152031	0.00639643	0.0132645	0.0118177	0.00643826	1	0.11815	0.0678839	0.00796597	0.00703675	0.00343571	0.00875397	0.00545548	0.00415117	1	0.196718	0.0861709	0.0171058	0.00519985	0.00822888	0.011414	0	0.00334386	0.00195576	1	0.486053	0.89925	0.104418	0.0353865	0.0142618	0.0208706	0.0365124	0.00587162	0.028698	1	0.01085	0.00292	3.71747
sense	NC_000020.11	snoRNA	2656097	2656182	+	SNORD86	ID=rna-NR_004399.1;Parent=gene-SNORD86;Dbxref=GeneID:692201,Genbank:NR_004399.1,HGNC:HGNC:32745;Name=NR_004399.1;gbkey=ncRNA;gene=SNORD86;product=small nucleolar RNA%2C C/D box 86;transcript_id=NR_004399.1	1	0.00129899	0.00220638	0.00152602	0.00207727	0.0011653	0.00120827	0	0.00234584	1	0.0147753	0.00693	0.00094875	0.00125712	0	0.00703756	0.0012995	0	1	0.0237018	0.00901789	0.00745894	0	0.00645871	0	0	0.00218712	0.00511682	1	0.0465236	0.0218336	0.00563189	0.0076344	0.0179485	0.0157594	0.0147043	0.00443367	0.0100015	1	0.00256	0.000657521	3.89498
sense	NC_000008.11	snoRNA	66922474	66922549	-	SNORD87	ID=rna-NR_002598.1;Parent=gene-SNORD87;Dbxref=GeneID:641648,Genbank:NR_002598.1,HGNC:HGNC:32746,MIM:612216;Name=NR_002598.1;gbkey=ncRNA;gene=SNORD87;product=small nucleolar RNA%2C C/D box 87;transcript_id=NR_002598.1	1	0	0	0	0	0	0	0.00159379	0	1	0.00534488	0.00626722	0	0.000795823	0	0.000990033	0	0	1	0.00265325	0	0	0	0.000843507	0.000974997	0	0	0.00100238	1	0	0.00438462	0.00565497	0	0	0	0.00184557	0	0.00167375	1	0.000275376	0.000121267	2.27082
sense	NC_000019.10	snoRNA	50799439	50799535	-	SNORD88A	ID=rna-NR_003067.1;Parent=gene-SNORD88A;Dbxref=GeneID:692202,Genbank:NR_003067.1,HGNC:HGNC:32747;Name=NR_003067.1;gbkey=ncRNA;gene=SNORD88A;product=small nucleolar RNA%2C C/D box 88A;transcript_id=NR_003067.1	1	0.00525842	0.00184792	0.00142011	0.00280299	0.00108442	0.000843304	0.00175308	0.00130981	1	0.0263104	0.00695823	0.00128945	0.000854279	0.0006912	0.00206478	0.000353232	0.00066235	1	0.0742967	0.0216116	0.0038539	0.000972105	0.00241407	0.00333752	0.00245118	0.00351035	0.00270002	1	0.130806	0.0629153	0.0148547	0.00937605	0.00905396	0.0110413	0.0138774	0.00833215	0.0111565	1	0.00281	0.000895908	3.13903
sense	NC_000019.10	snoRNA	50802325	50802421	-	SNORD88C	ID=rna-NR_003069.1;Parent=gene-SNORD88C;Dbxref=GeneID:692204,Genbank:NR_003069.1,HGNC:HGNC:32749;Name=NR_003069.1;gbkey=ncRNA;gene=SNORD88C;product=small nucleolar RNA%2C C/D box 88C;transcript_id=NR_003069.1	1	0.00304235	0.00077513	0.00107222	0.00243258	0.00068231	0.00134419	0.00201696	0.00233502	1	0.00378077	0.000765446	0.000806908	0.00043739	0.000237285	0.00169284	0.000150712	0.000458716	1	0.0106646	0.00421609	0.00146831	0.000334754	0.00201307	0.000612337	0.00133819	0.00139926	0.000881352	1	0.0201546	0.0136204	0.00920154	0.00779581	0.00706461	0.00643706	0.00969164	0.00526826	0.0106462	1	0.00161	0.000234797	6.84803
sense	NC_000002.12	snoRNA	101272936	101273049	-	SNORD89	ID=rna-NR_003070.1;Parent=gene-SNORD89;Dbxref=GeneID:692205,Genbank:NR_003070.1,HGNC:HGNC:32750;Name=NR_003070.1;gbkey=ncRNA;gene=SNORD89;product=small nucleolar RNA%2C C/D box 89;transcript_id=NR_003070.1	1	0.0243706	0.00620914	0.002863	0.00389721	0.00655873	0.0045337	0.00201959	0.00440108	1	0.0433664	0.02034	0.00835392	0.00368973	0	0.00688523	0.00572117	0.00435334	1	0.164263	0.0823832	0.0305461	0.0428559	0.0379794	0.0548749	0.0308371	0.0358271	0.0499687	1	0.18895	0.107848	0.0612014	0.0263972	0.0177314	0.0116766	0.0145265	0.0131401	0.013174	1	0.02324	0.00524	4.43699
sense	NC_000017.11	snoRNA	2329125	2329210	-	SNORD91B	ID=rna-NR_003073.1;Parent=gene-SNORD91B;Dbxref=GeneID:692208,Genbank:NR_003073.1,HGNC:HGNC:32753;Name=NR_003073.1;gbkey=ncRNA;gene=SNORD91B;product=small nucleolar RNA%2C C/D box 91B;transcript_id=NR_003073.1	1	0	0	0	0.00257001	0.000480572	0	0	0	1	0.00119428	0	0.000230062	0.000152419	0	0.000758459	0	0	1	0.0136711	0	0	0	0	0	0	0.00176613	0.00206595	1	0.00469065	0.00079248	0.00204417	0.00103913	0.000325732	0.000715012	0.00333571	0.000804629	0.00060503	1	0.000410184	0.00020736	1.97812
sense	NC_000002.12	snoRNA	86135870	86136006	+	SNORD94	ID=rna-NR_004378.1;Parent=gene-SNORD94;Dbxref=GeneID:692225,Genbank:NR_004378.1,HGNC:HGNC:32756;Name=NR_004378.1;gbkey=ncRNA;gene=SNORD94;product=small nucleolar RNA%2C C/D box 94;transcript_id=NR_004378.1	1	0.00800897	0.00765197	0.00274422	0.00160094	0.00299363	0.001552	0.00248889	0.00451981	1	0.0418233	0.00917123	0.0029297	0.00291145	0.00071076	0.00150914	0.0010032	0.00257631	1	0.127465	0.0812833	0.0280791	0.0126229	0.00479426	0.00606939	0.00346015	0.00487045	0.00623987	1	0.193026	0.0551347	0.0193658	0.00717818	0.0142722	0.0116425	0.00553025	0.00929029	0.00429889	1	0.0085	0.00406	2.09154
sense	NC_000005.10	snoRNA	181243314	181243376	-	SNORD95	ID=rna-NR_002591.1;Parent=gene-SNORD95;Dbxref=GeneID:619570,Genbank:NR_002591.1,HGNC:HGNC:32757;Name=NR_002591.1;gbkey=ncRNA;gene=SNORD95;product=small nucleolar RNA%2C C/D box 95;transcript_id=NR_002591.1	1	0.193465	0.0337641	0.00197347	0.00134318	0.00251163	0.000911482	0.00162412	0.000758416	1	0.358981	0.24511	0.0598879	0.0359762	0.0132493	0.0132988	0.00765031	0.0101872	1	0.604716	0.398919	0.197428	0.040494	0.0102532	0.00957242	0.00796927	0.00801245	0.0028118	1	0.7455	1.04827	0.484839	0.116654	0.0835596	0.0368892	0.0348974	0.0207564	0.0130062	1	0.01297	0.01506	0.86131
sense	NC_000005.10	snoRNA	181241818	181241889	-	SNORD96A	ID=rna-NR_002592.1;Parent=gene-SNORD96A;Dbxref=GeneID:619571,Genbank:NR_002592.1,HGNC:HGNC:32758;Name=NR_002592.1;gbkey=ncRNA;gene=SNORD96A;product=small nucleolar RNA%2C C/D box 96A;transcript_id=NR_002592.1	1	0.0488124	0.00561041	0.000369561	0.00050306	0.00023517	0.00029261	0.000347591	0.000331391	1	0.147987	0.0646338	0.00708849	0.00496668	0.00148861	0.00263055	0.000787909	0.00127643	1	0.412963	0.197303	0.0772397	0.0103139	0.00149779	0.00208641	0.00242531	0.00124849	0.00104969	1	0.385956	0.249179	0.0980874	0.0324116	0.0167999	0.00882424	0.00860211	0.00548386	0.00596238	1	0.00532	0.00878	0.60533
sense	NC_000011.10	snoRNA	10801467	10801608	-	SNORD97	ID=rna-NR_004403.1;Parent=gene-SNORD97;Dbxref=GeneID:692223,Genbank:NR_004403.1,HGNC:HGNC:32760;Name=NR_004403.1;gbkey=ncRNA;gene=SNORD97;product=small nucleolar RNA%2C C/D box 97;transcript_id=NR_004403.1	1	0	0	0.00230001	0.00313086	0	0.00364218	0.00162245	0.00176782	1	0.0050802	0.00142965	0	0.000907696	0	0.00112921	0.000469148	0.00107095	1	0.0107423	0.00408716	0.00549347	0.00192682	0.00243939	0.00253769	0.00308101	0.00322161	0.00231909	1	0.00770675	0.00325512	0.00559762	0.00948493	0.00624375	0.00293692	0.00365371	0.00661004	0.00745549	1	0.00234	0.000355484	6.58268
sense	NC_000001.11	snoRNA	28578743	28578822	-	SNORD99	ID=rna-NR_003077.1;Parent=gene-SNORD99;Dbxref=GeneID:692212,Genbank:NR_003077.1,HGNC:HGNC:32762;Name=NR_003077.1;gbkey=ncRNA;gene=SNORD99;product=small nucleolar RNA%2C C/D box 99;transcript_id=NR_003077.1	1	0.00253447	0.000538109	0	0.00101325	0.00113681	0.000294682	0.000525078	0.000572123	1	0.0055842	0.0027501	0.000753002	0.000748312	0.000243576	0.000620618	0	0.000588598	1	0.0175343	0.00833912	0.00206925	0	0.00238903	0.000920481	0.0015087	0.001618	0.00141951	1	0.0211386	0.0108693	0.00600789	0.00203602	0.00446759	0.00560387	0.00261434	0.0039414	0.00237094	1	0.00151	0.000449011	3.35651
sense	NC_000006.12	snoRNA	132816802	132816877	+	SNORD100	ID=rna-NR_002435.1;Parent=gene-SNORD100;Dbxref=GeneID:594838,Genbank:NR_002435.1,HGNC:HGNC:32763;Name=NR_002435.1;Note=The RefSeq transcript has 1 substitution compared to this genomic sequence;exception=annotated by transcript or proteomic data;gbkey=ncRNA;gene=SNORD100;inference=similar to RNA sequence (same species):RefSeq:NR_002435.1;product=small nucleolar RNA%2C C/D box 100;transcript_id=NR…	1	0.0640964	0.0138394	0.00255251	0.00347456	0.000974572	0.00151576	0.00180057	0.00196189	1	0.0294427	0.0107	0.00578441	0.00209032	0.0020412	0.00498416	0.00126046	0.00143866	1	0.0601319	0.0474517	0.0171712	0.00559257	0.00354015	0.0016368	0	0.00143856	0.000841389	1	0.351643	0.400009	0.06258	0.019656	0.015566	0.0181521	0.0219182	0.00480641	0.0198776	1	0.00938	0.00419	2.24141
sense	NC_000001.11	snoRNA	30935689	30935776	-	SNORD103A	ID=rna-NR_004054.2;Parent=gene-SNORD103A;Dbxref=GeneID:692234,Genbank:NR_004054.2,HGNC:HGNC:32766;Name=NR_004054.2;gbkey=ncRNA;gene=SNORD103A;product=small nucleolar RNA%2C C/D box 103A;transcript_id=NR_004054.2	1	0.00808639	0.00158481	0.000730746	0	0.000558012	0.00115717	0.00103095	0.00168498	1	0.00704257	0.00213733	0.00204828	0.000863553	0.00060233	0.0015347	0.000127524	0.000291104	1	0.020486	0.0140298	0.0135385	0.00411546	0.00223296	0.00215087	0.000940094	0.00075615	0.000442258	1	0.038872	0.0215382	0.0054646	0.00277786	0.00203179	0.000955709	0.00178345	0.00143399	0.00242611	1	0.00324	0.00105	3.08834
sense	NC_000001.11	snoRNA	30949118	30949205	-	SNORD103B	ID=rna-NR_033295.1;Parent=gene-SNORD103B;Dbxref=GeneID:692235,Genbank:NR_033295.1,HGNC:HGNC:32767;Name=NR_033295.1;gbkey=ncRNA;gene=SNORD103B;product=small nucleolar RNA%2C C/D box 103B;transcript_id=NR_033295.1	1	0.00808639	0.00158481	0.000730746	0	0.000558012	0.00115717	0.00103095	0.00168498	1	0.00704257	0.00213733	0.00204828	0.000863553	0.00060233	0.0015347	0.000127524	0.000291104	1	0.020486	0.0140298	0.0135385	0.00411546	0.00223296	0.00215087	0.000940094	0.00075615	0.000442258	1	0.038872	0.0215382	0.0054646	0.00277786	0.00203179	0.000955709	0.00178345	0.00143399	0.00242611	1	0.00324	0.00105	3.08834
sense	NC_000017.11	snoRNA	64146078	64146157	+	SNORD104	ID=rna-NR_004380.1;Parent=gene-SNORD104;Dbxref=GeneID:692227,Genbank:NR_004380.1,HGNC:HGNC:32768;Name=NR_004380.1;gbkey=ncRNA;gene=SNORD104;product=small nucleolar RNA%2C C/D box 104;transcript_id=NR_004380.1	1	0.0144629	0.00701876	0.00104024	0.00141602	0.00397175	0.0020591	0.0022014	0.00159909	1	0.0409358	0.01098	0.0112125	0.00868555	0.00479872	0.0100943	0.00543427	0.00768576	1	0.0268647	0.0217202	0.0116246	0.00481864	0.00610049	0.00246801	0.00308202	0.00433821	0.00108743	1	0.146914	0.0841187	0.0152803	0.0225259	0.0209399	0.0197757	0.0356566	0.0192469	0.0255529	1	0.00543	0.00133	4.0962
sense	NC_000019.10	snoRNA	10107651	10107735	+	SNORD105	ID=rna-NR_004381.1;Parent=gene-SNORD105;Dbxref=GeneID:692229,Genbank:NR_004381.1,HGNC:HGNC:32769;Name=NR_004381.1;gbkey=ncRNA;gene=SNORD105;product=small nucleolar RNA%2C C/D box 105;transcript_id=NR_004381.1	1	0.187972	0.00953063	0.00329589	0	0	0.0013048	0	0	1	0.0571443	0.0262195	0.00167514	0	0	0.00552253	0	0.0013094	1	0.219589	0.146208	0.0157738	0	0	0	0	0	0	1	1.13228	2.96511	0.0913783	0.00309674	0.00291218	0	0.0417515	0.00359685	0.0189322	1	0.00695	0.00882	0.78798
sense	NC_000019.10	snoRNA	10109749	10109840	+	SNORD105B	ID=rna-NR_003688.1;Parent=gene-SNORD105B;Dbxref=GeneID:100113382,Genbank:NR_003688.1,HGNC:HGNC:33572;Name=NR_003688.1;gbkey=ncRNA;gene=SNORD105B;product=small nucleolar RNA%2C C/D box 105B;transcript_id=NR_003688.1	1	0.285976	0.0287265	0	0	0	0	0.00254826	0.00277657	1	0.127208	0.140637	0.00525104	0.00579814	0.00679428	0	0.00119872	0.00136819	1	0.244973	0.129256	0.10182	0.0139282	0.00293889	0.00679403	0.00371188	0	0	1	0.711541	1.09573	0.296734	0.0955326	0.0401912	0.0155688	0.0217897	0	0.013174	1	0.01593	0.01375	1.15861
sense	NC_000020.11	snoRNA	2654212	2654286	+	SNORD110	ID=rna-NR_003078.1;Parent=gene-SNORD110;Dbxref=GeneID:692213,Genbank:NR_003078.1,HGNC:HGNC:32775;Name=NR_003078.1;gbkey=ncRNA;gene=SNORD110;product=small nucleolar RNA%2C C/D box 110;transcript_id=NR_003078.1	1	0.0355618	0.00307133	0.00212426	0.00578324	0.00162213	0.00196226	0.00149848	0	1	0.0487412	0.0325999	0.00206312	0.00117158	0.000381351	0.00825912	0.000403693	0.00115191	1	0.05501	0.0151286	0.00526874	0.0012012	0.00152074	0.0017578	0.00144054	0.000772453	0.000903587	1	0.884531	1.29152	0.084194	0.019706	0.0289556	0.014407	0.0407225	0.0162127	0.0211548	1	0.00436	0.00192	2.26667
sense	NC_000016.10	snoRNA	70529499	70529599	+	SNORD111B	ID=rna-NR_037420.1;Parent=gene-SNORD111B;Dbxref=GeneID:100113402,Genbank:NR_037420.1,HGNC:HGNC:33579;Name=NR_037420.1;gbkey=ncRNA;gene=SNORD111B;product=small nucleolar RNA%2C C/D box 111B;transcript_id=NR_037420.1	1	0.468615	0.0414561	0.00573456	0.00780608	0	0.0028378	0.00606783	0.00661148	1	0.0916047	0.112973	0.0201837	0.00213952	0	0.0109793	0.00110582	0.00063108	1	0.177581	0.147479	0.0189286	0.00383595	0.00242819	0.00280671	0.00306686	0	0.0245272	1	1.20671	1.09138	0.281516	0.0454302	0.00610324	0.00669859	0.0162503	0.00391984	0.0102028	1	0.01582	0.02474	0.63936
sense	NC_000006.12	snoRNA	31536374	31536449	-	SNORD117	ID=rna-NR_003140.1;Parent=gene-SNORD117;Dbxref=GeneID:692233,Genbank:NR_003140.1,HGNC:HGNC:32742;Name=NR_003140.1;gbkey=ncRNA;gene=SNORD117;product=small nucleolar RNA%2C C/D box 117;transcript_id=NR_003140.1	1	0.00609834	0.000647389	0.00268657	0	0.00410303	0.00354526	0.00379027	0.00275324	1	0.0098685	0.0080627	0.00300485	0.00398151	0.00277711	0.00919868	0.00293981	0.0063753	1	0.0140673	0.0046832	0.00697249	0.001413	0.00357777	0.00568631	0.00395396	0.00545195	0.0037202	1	0.0218358	0.0163961	0.0123355	0.00836079	0.0123554	0.0061639	0.00977707	0.00624281	0.0109531	1	0.00367	0.000447387	8.21395
sense	NC_000017.11	snoRNA	8173453	8173588	-	SNORD118	ID=rna-NR_033294.1;Parent=gene-SNORD118;Dbxref=GeneID:727676,Genbank:NR_033294.1,HGNC:HGNC:32952,MIM:616663;Name=NR_033294.1;gbkey=ncRNA;gene=SNORD118;product=small nucleolar RNA%2C C/D box 118;transcript_id=NR_033294.1	1	0.00127732	0.000279584	0.000464092	0.000484333	0.000803284	0.000661422	0.00103669	0.00114146	1	0.00248896	0.000794657	0.000206705	0.000248664	0.000232263	0.000748708	7.82316e-05	0.000357166	1	0.00692654	0.00433558	0.0019073	0.00107407	0.00136994	0.00151312	0.00181998	0.00213911	0.00145914	1	0.00815019	0.00490938	0.00373876	0.00301431	0.00517927	0.00286861	0.00391643	0.00331123	0.00453346	1	0.00135	0.000223935	6.04867
sense	NC_000020.11	snoRNA	2462952	2463047	-	SNORD119	ID=rna-NR_003684.1;Parent=gene-SNORD119;Dbxref=GeneID:100113378,Genbank:NR_003684.1,HGNC:HGNC:33558;Name=NR_003684.1;gbkey=ncRNA;gene=SNORD119;product=small nucleolar RNA%2C C/D box 119;transcript_id=NR_003684.1	1	0.0634582	0.0124368	0.0286728	0.117091	0.0131371	0.0136214	0.0283166	0.00881531	1	0.00330411	0.00697371	0.00816828	0.0054116	0.00240202	0.0030601	0.00355984	0.00174133	1	0.0851571	0.0980234	0.122412	0.069589	0.0183544	0.0222763	0.0197047	0.0242399	0.0141775	1	0.239604	0.101202	0.0124307	0.0210634	0.00660268	0.00869609	0.0554448	0.00652402	0.026981	1	0.04132	0.00925	4.46842
sense	NC_000017.11	snoRNA	40027542	40027645	-	SNORD124	ID=rna-NR_102369.1;Parent=gene-SNORD124;Dbxref=GeneID:101340251,Genbank:NR_102369.1,HGNC:HGNC:33563;Name=NR_102369.1;gbkey=ncRNA;gene=SNORD124;product=small nucleolar RNA%2C C/D box 124;transcript_id=NR_102369.1	1	0.00306799	0.00955366	0	0	0.000133604	0	0.000317806	0	1	0.00688312	0	0.00346923	0.00319874	3.78157e-05	0	0.000512399	0	1	0.0123328	0.000248833	0	0.0247755	0.0104554	0.00906395	0	0	0.00621236	1	0.00601093	0.00287206	0.00370418	0.00255573	0.0061386	0.00518261	0	0	0.0109636	1	0.00399	0.0016	2.49589
sense	NC_000014.9	snoRNA	20326441	20326539	-	SNORD126	ID=rna-NR_003693.1;Parent=gene-SNORD126;Dbxref=GeneID:100113391,Genbank:NR_003693.1,HGNC:HGNC:33565;Name=NR_003693.1;gbkey=ncRNA;gene=SNORD126;product=small nucleolar RNA%2C C/D box 126;transcript_id=NR_003693.1	1	0.00233261	0	0	0	0.000697515	0.000361617	0	0	1	0.0054686	0.000591904	0	0	0	0.000467516	0	0.000443395	1	0.0156556	0.00694927	0.00114959	0.00104836	0.0033181	0.000767068	0.00335266	0	0.00157723	1	0.0389066	0.0169997	0.00584666	0.00693485	0.00652155	0.00409011	0.00572441	0.00805481	0.00432622	1	0.00131	0.000431983	3.03144
sense	NC_000014.9	snoRNA	45110875	45110975	+	SNORD127	ID=rna-NR_003691.1;Parent=gene-SNORD127;Dbxref=GeneID:100113389,Genbank:NR_003691.1,HGNC:HGNC:33555;Name=NR_003691.1;gbkey=ncRNA;gene=SNORD127;product=small nucleolar RNA%2C C/D box 127;transcript_id=NR_003691.1	1	0.012018	0	0	0	0	0	0	0	1	0.0154319	0.0043428	0	0	0	0.00171508	0	0.00162659	1	0.0317966	0.021171	0	0	0	0	0	0.00770195	0	1	0.0752692	0.0224411	0	0.00980853	0.00307465	0	0.00314864	0	0.0028555	1	0.00233	0.00136	1.71167
sense	NC_000017.11	snoRNA	82089960	82090140	-	SNORD134	ID=rna-NR_132755.1;Parent=gene-SNORD134;Dbxref=GeneID:106633803,Genbank:NR_132755.1,HGNC:HGNC:50415;Name=NR_132755.1;gbkey=ncRNA;gene=SNORD134;product=small nucleolar RNA%2C C/D box 134;transcript_id=NR_132755.1	1	0.00730572	0.0155113	0.00858259	0.0350488	0	0.00849435	0	0.0131934	1	0.00693232	0.000812861	0.000778991	0.000774139	0.000503966	0.00385223	0	0.00243565	1	0.0301235	0.0356569	0.0036866	0.00672394	0	0.00737972	0.00268791	0.00648594	0.002529	1	0.00978513	0.00826593	0.00152297	0.00206449	0.00291218	0.00106542	0.000994084	0.0023979	0.0027046	1	0.00946	0.00258	3.66403
sense	NC_000019.10	snoRNA	12703597	12703671	-	SNORD135	ID=rna-NR_132756.1;Parent=gene-SNORD135;Dbxref=GeneID:106633804,Genbank:NR_132756.1,HGNC:HGNC:50416;Name=NR_132756.1;gbkey=ncRNA;gene=SNORD135;product=small nucleolar RNA%2C C/D box 135;transcript_id=NR_132756.1	1	0.028842	0.00402598	0.000988902	0.00170037	0.000953867	0.000453309	0.000624153	0.000720078	1	0.186052	0.12469	0.022459	0.0135505	0.0039395	0.00404456	0.0018889	0.00209994	1	0.300062	0.213134	0.0936371	0.0213597	0.00529469	0.00363054	0.00374036	0.00306928	0.0016352	1	0.501114	0.286384	0.200706	0.0733479	0.0439684	0.030258	0.0169616	0.012382	0.00672984	1	0.01081	0.01029	1.05051
sense	NC_000004.12	snoRNA	82898140	82898225	-	SNORD144	ID=rna-NR_132760.2;Parent=gene-SNORD144;Dbxref=GeneID:106633809,Genbank:NR_132760.2,HGNC:HGNC:50401;Name=NR_132760.2;gbkey=ncRNA;gene=SNORD144;product=small nucleolar RNA%2C C/D box 144;transcript_id=NR_132760.2	1	0.00898146	0.000476728	0	0	0	0	0.000465184	0.00101372	1	0.0761644	0.00365944	0.00200398	0.00232341	0	0.00123875	0	0.000783224	1	0.211673	0.030473	0.0315063	0.0172392	0.00727504	0	0.00459427	0.00369533	0	1	0.298218	0.168169	0.0414773	0.00937088	0.00165232	0.0030225	0.00282014	0.00136053	0.00102303	1	0.00281	0.00312	0.89979
sense	NC_000016.10	snoRNA	46886421	46886474	+	SNORD148	ID=rna-NR_145840.1;Parent=gene-SNORD148;Dbxref=GeneID:109623466,Genbank:NR_145840.1,HGNC:HGNC:51862;Name=NR_145840.1;gbkey=ncRNA;gene=SNORD148;product=small nucleolar RNA%2C C/D box 148;transcript_id=NR_145840.1	1	0.00664274	0	0	0.00342668	0	0	0.00177576	0	1	0.00915214	0.00232791	0	0	0.00144328	0.00160886	0	0.000871917	1	0.0214001	0.0203553	0.0168365	0	0.00194383	0	0.0024551	0.0118483	0.00692987	1	0.047099	0.0327654	0.00301846	0.00613759	0.0192393	0.0126696	0.00788092	0.0071288	0.0160812	1	0.00444	0.00151	2.92906
Small Cajal body RNAs
sense	NC_000001.11	scaRNA	109100193	109100612	+	SCARNA2	ID=gene-SCARNA2;Dbxref=GeneID:677766,HGNC:HGNC:32558;Name=SCARNA2;description=small Cajal body-specific RNA 2;gbkey=Gene;gene=SCARNA2;gene_biotype=guide_RNA;gene_synonym=HBII-382,mgU2-25/61	1	0.0892954	0.0288897	0.00499534	0.0203995	0.0114436	0.00593277	0.00352377	0.00767896	1	0.0806573	0.07458	0.03729	0.0452927	0.0120623	0.0128059	0.0170253	0.0170032	1	0.15326	0.0874667	0.0819922	0.0439837	0.0278421	0.0257458	0.0281321	0.0282846	0.00661724	1	0.126648	0.0772668	0.0306625	0.0831301	0.0342019	0.0643511	0.0400285	0.0362083	0.0499149	1	0.02716	0.00609	4.46057
sense	NC_000001.11	scaRNA	155925958	155926086	-	SCARNA4	ID=gene-SCARNA4;Dbxref=GeneID:677771,HGNC:HGNC:32560;Name=SCARNA4;description=small Cajal body-specific RNA 4;gbkey=Gene;gene=SCARNA4;gene_biotype=guide_RNA;gene_synonym=ACA26	1	0.0834292	0.0202439	0.00466718	0.00635312	0.0106918	0.0166291	0.00987684	0.0107618	1	0.0913649	0.0296672	0.00473851	0.00941798	0.00306556	0.00585815	0.00486774	0.00370394	1	0.237709	0.221582	0.065456	0.0298461	0.0188928	0.0174704	0.0143172	0.0191931	0.00449027	1	0.337046	0.161052	0.0778927	0.0276542	0.0189135	0.0155688	0.00968431	0.0116801	0.0263481	1	0.02153	0.00953	2.26032
sense	NC_000012.12	scaRNA	6510222	6510551	+	SCARNA10	ID=gene-SCARNA10;Dbxref=GeneID:692148,HGNC:HGNC:32567,MIM:615639;Name=SCARNA10;description=small Cajal body-specific RNA 10;gbkey=Gene;gene=SCARNA10;gene_biotype=guide_RNA;gene_synonym=U85	1	0.0247398	0.0210107	0.00726594	0.00989066	0.0110968	0.0028765	0	0.0055847	1	0.0128879	0.00164857	0.00315977	0.00322382	0.00313224	0.00390638	0.00324594	0.00246989	1	0.0454178	0.0529206	0.021886	0.0142563	0.00541462	0.0104311	0.00797858	0.0201691	0.0085793	1	0.031787	0.0153439	0.0148421	0.00502987	0.0147159	0.003461	0.0129171	0.0155792	0.0146432	1	0.01364	0.00292	4.66582
sense	NC_000012.12	scaRNA	6967337	6967606	-	SCARNA12	ID=gene-SCARNA12;Dbxref=GeneID:677777,HGNC:HGNC:32569,MIM:615642;Name=SCARNA12;description=small Cajal body-specific RNA 12;gbkey=Gene;gene=SCARNA12;gene_biotype=guide_RNA;gene_synonym=U89	1	0	0	0	0	0.00567745	0.00294339	0.0104894	0	1	0.0038783	0.00545707	0	0	0	0	0	0	1	0.00592259	0.00262894	0.00217447	0.00396598	0.00376576	0.00290186	0.00158541	0.00382561	0.00149168	1	0.0389685	0.0164592	0.0106139	0.0287758	0.00676521	0	0.006928	0.0167115	0	1	0.00259	0.000644916	4.01649
sense	NC_000017.11	scaRNA	60231516	60231645	-	SCARNA20	ID=gene-SCARNA20;Dbxref=GeneID:677681,HGNC:HGNC:32578;Name=SCARNA20;description=small Cajal body-specific RNA 20;gbkey=Gene;gene=SCARNA20;gene_biotype=guide_RNA;gene_synonym=ACA66	1	0.00879639	0.000933809	0.00258345	0.00703336	0.00493193	0.00511377	0.00637838	0.00595701	1	0.00666244	0.00187492	0.00119786	0.0003968	0.000387477	0.000493634	0.000410177	0	1	0.0215699	0.0271279	0.0171586	0.00481467	0.0091432	0.0114492	0.0115481	0.0100626	0.00724357	1	0.0244224	0.0073681	0.00950284	0.00579678	0.0042399	0.00465349	0.00310138	0.00897727	0.0061878	1	0.00871	0.00147	5.94677
sense	NC_000004.12	scaRNA	1974636	1974760	+	SCARNA22	ID=gene-SCARNA22;Dbxref=GeneID:677770,HGNC:HGNC:32580;Name=SCARNA22;description=small Cajal body-specific RNA 22;gbkey=Gene;gene=SCARNA22;gene_biotype=guide_RNA;gene_synonym=ACA11	1	0.0758418	0.00568323	0.00524101	0.00356712	0.00400214	0.0041497	0.00369707	0.00402831	1	0.234241	0.0938264	0.0276668	0.011456	0.010441	0.0123515	0.00552637	0.00810984	1	0.407543	0.178048	0.0892109	0.0271184	0.0163488	0.0151178	0.00825954	0.00581301	0.00582843	1	0.426902	0.222384	0.0826854	0.0455348	0.0230574	0.0180761	0.0219257	0.0264443	0.010707	1	0.01222	0.00749	1.63176
sense	NC_000007.14	scaRNA	98881697	98881890	+	SCARNA28	ID=gene-SCARNA28;Dbxref=GeneID:106633801,HGNC:HGNC:50388;Name=SCARNA28;description=small Cajal body-specific RNA 28;gbkey=Gene;gene=SCARNA28;gene_biotype=guide_RNA;gene_synonym=ZL1	1	0.00446128	0.00126294	0.001747	0	0.00266809	0.00276647	0.00369707	0.000671385	1	0.00263553	0.00123613	0.00118463	0.000392416	0.000383195	0.000976358	0	0	1	0.0114828	0.0113365	0.00545158	0.00338064	0.00276938	0.00218256	0.00206688	0.00255763	0.00284223	1	0.00658643	0.00556384	0.00307536	0.00764291	0.00784081	0.00430282	0.00200737	0.00484212	0.00303414	1	0.0031	0.00060054	5.15739
Transfer RNAs
sense	NC_000012.12	tRNA	124939966	124940037	+	TRA-TGC4	ID=rna-TRA-TGC4-1;Parent=gene-TRA-TGC4-1;Dbxref=GeneID:100189339,HGNC:HGNC:34907;Note=tRNA-Ala (anticodon TGC) 4-1;anticodon=(pos:124939998..124940000);gbkey=tRNA;gene=TRA-TGC4-1;inference=COORDINATES: profile:tRNAscan-SE:1.23;product=tRNA-Ala	1	0.889946	0.841542	0.18721	0.545593	0.58604	0.882515	1.08979	1.28579	1	0.0435696	0.0662787	0.0180074	0.0273532	0.014626	0.033258	0.026555	0.0208568	1	0.81665	1.6455	0.747824	0.447411	0.556027	0.561494	0.52042	0.553121	0.431957	1	0.246229	0.227569	0.156797	0.104384	0.13933	0.123549	0.125364	0.0687595	0.10421	1	0.6623	0.10181	6.50527
sense	NC_000001.11	tRNA	161440825	161440896	-	TRD-GTC2	ID=rna-TRD-GTC2-1;Parent=gene-TRD-GTC2-1;Dbxref=GeneID:100189412,HGNC:HGNC:34981;Note=tRNA-Asp (anticodon GTC) 2-1;anticodon=(pos:complement(161440861..161440863));gbkey=tRNA;gene=TRD-GTC2-1;inference=COORDINATES: profile:tRNAscan-SE:1.23;product=tRNA-Asp	1	0.745394	0.648785	0.169202	0.368756	0.355074	0.364416	0.55641	0.488261	1	0.0141681	0.0103448	0.00359803	0.00940311	0.00457353	0.0170572	0.00515241	0.0128098	1	0.757416	0.754064	1.50759	1.08256	0.41965	0.6011	0.460303	0.55128	0.452239	1	0.0419871	0.0286605	0.0222952	0.0123031	0.0140345	0.0230342	0.0157297	0.0131022	0.0188628	2	[0.5000]	-	-
sense	NC_000006.12	tRNA	27583457	27583528	-	TRD-GTC3	ID=rna-TRD-GTC3-1;Parent=gene-TRD-GTC3-1;Dbxref=GeneID:100189200,HGNC:HGNC:34763;Note=tRNA-Asp (anticodon GTC) 3-1;anticodon=(pos:complement(27583493..27583495));gbkey=tRNA;gene=TRD-GTC3-1;inference=COORDINATES: profile:tRNAscan-SE:1.23;product=tRNA-Asp	1	0.0490287	0.0363179	0.00615414	0.0396637	0.103004	0.0253464	0.117591	0.129606	1	0.011589	0.00413102	0.0028129	0.00365815	0.00462812	0.00308455	0.00335338	0.00271451	1	0.317838	0.388083	0.182572	0.193938	0.223769	0.252655	0.261494	0.217182	0.169427	1	0.0415936	0.0128953	0.0225796	0.0257544	0.037514	0.0302777	0.0113156	0.0346888	0.0107022	1	0.14226	0.02551	5.5768
sense	NC_000001.11	tRNA	161447228	161447299	-	TRE-CTC1	ID=rna-TRE-CTC1-2;Parent=gene-TRE-CTC1-2;Dbxref=GeneID:100189091,HGNC:HGNC:34651;Note=tRNA-Glu (anticodon CTC) 1-2;anticodon=(pos:complement(161447264..161447266));gbkey=tRNA;gene=TRE-CTC1-2;inference=COORDINATES: profile:tRNAscan-SE:1.23;product=tRNA-Glu	1	0.370323	0.220568	0.122002	0.239729	0.290745	0.286118	0.432907	0.46859	1	0.00691276	0.00556521	0.00465578	0.00504496	0.00330352	0.00606449	0.00296684	0.00446297	1	0.581029	0.944212	0.402309	0.171091	0.467326	0.411578	0.37993	0.454466	0.376227	1	0.0152398	0.0145522	0.0125366	0.0129845	0.0127022	0.0151667	0.0142157	0.0106087	0.0129276	1	0.33951	0.04255	7.97881
sense	NC_000001.11	tRNA	248874248	248874319	+	TRE-CTC2	ID=rna-TRE-CTC2-1;Parent=gene-TRE-CTC2-1;Dbxref=GeneID:100189409,HGNC:HGNC:34978;Note=tRNA-Glu (anticodon CTC) 2-1;anticodon=(pos:248874281..248874283);gbkey=tRNA;gene=TRE-CTC2-1;inference=COORDINATES: profile:tRNAscan-SE:1.23;product=tRNA-Glu	1	0.248551	0.171398	0.110831	0.278319	0.227306	0.178264	0.304811	0.341454	1	0.0914413	0.0432069	0.0103362	0.00735997	0.00633777	0.00848681	0.00399094	0.00528516	1	0.685126	1.10496	0.676725	0.304546	0.468626	0.503997	0.371735	0.447533	0.304427	1	0.236703	0.126281	0.0347088	0.022074	0.0251715	0.0267084	0.0224172	0.0154743	0.0180726	1	0.32284	0.05853	5.51616
sense	NC_000002.12	tRNA	130337128	130337199	-	TRE-TTC1	ID=rna-TRE-TTC1-1;Parent=gene-TRE-TTC1-1;Dbxref=GeneID:100189418,HGNC:HGNC:34987;Note=tRNA-Glu (anticodon TTC) 1-1;anticodon=(pos:complement(130337164..130337166));gbkey=tRNA;gene=TRE-TTC1-1;inference=COORDINATES: profile:tRNAscan-SE:1.23;product=tRNA-Glu	1	0.252954	0.216067	0.0227906	0.102623	0.044199	0.0902395	0.342397	0.222273	1	0.00455956	0.00237519	0.000674646	0.00107797	0.000590505	0.00198585	0.000889117	0.000917323	1	0.576463	0.734711	0.553251	0.290346	0.196167	0.239153	0.172239	0.258251	0.214089	1	0.0180747	0.0135704	0.00752145	0.00358922	0.001865	0.00484732	0.00441734	0.00193134	0.00479242	1	0.19387	0.04047	4.79026
sense	NC_000013.11	tRNA	44917927	44917998	-	TRE-TTC2	ID=rna-TRE-TTC2-1;Parent=gene-TRE-TTC2-1;Dbxref=GeneID:100189030,HGNC:HGNC:34589;Note=tRNA-Glu (anticodon TTC) 2-1;anticodon=(pos:complement(44917963..44917965));gbkey=tRNA;gene=TRE-TTC2-1;inference=COORDINATES: profile:tRNAscan-SE:1.23;product=tRNA-Glu	1	0.284783	0.29864	0.0282145	0.0993465	0.0736563	0.132723	0.417075	0.28301	1	0.00990481	0.00752873	0.00212969	0.00331922	0.00158216	0.00389128	0.00187723	0.00260991	1	0.742866	1.07105	0.90902	0.476213	0.408916	0.513073	0.340563	0.459561	0.381342	1	0.0237771	0.022569	0.0136356	0.00586585	0.00746238	0.00727209	0.00549323	0.00658478	0.00428377	1	0.29765	0.07139	4.16932
sense	NC_000001.11	tRNA	161422093	161422164	-	TRE-TTC4	ID=rna-TRE-TTC4-2;Parent=gene-TRE-TTC4-2;Dbxref=GeneID:100189407,HGNC:HGNC:34976;Note=tRNA-Glu (anticodon TTC) 4-2;anticodon=(pos:complement(161422129..161422131));gbkey=tRNA;gene=TRE-TTC4-2;inference=COORDINATES: profile:tRNAscan-SE:1.23;product=tRNA-Glu	1	0.453178	0.385529	0.115477	0.33913	0.321447	0.312639	0.646895	0.609807	1	0.0100082	0.00776431	0.00627774	0.00745687	0.00536789	0.00878246	0.00605159	0.005561	1	0.447818	0.5214	0.311586	0.135584	0.465764	0.361545	0.324303	0.366459	0.298125	1	0.0260269	0.0264946	0.0239186	0.019902	0.0149551	0.0240977	0.0223971	0.0136535	0.0190045	1	0.36305	0.03514	10.3314
sense	NC_000001.11	tRNA	16861921	16861991	+	TRG-CCC1	ID=rna-TRG-CCC1-2;Parent=gene-TRG-CCC1-2;Dbxref=GeneID:100189298,HGNC:HGNC:34864;Note=tRNA-Gly (anticodon CCC) 1-2;anticodon=(pos:16861953..16861955);gbkey=tRNA;gene=TRG-CCC1-2;inference=COORDINATES: profile:tRNAscan-SE:1.23;product=tRNA-Gly	1	0.480846	0.534247	0.130381	0.283434	0.318243	0.33893	0.719032	0.580506	1	0.0112817	0.00761584	0.00346982	0.00403396	0.00334394	0.0106967	0.00235345	0.00248857	1	0.692908	0.733088	0.447494	0.27135	0.409302	0.492303	0.384988	0.458813	0.398049	1	0.0509009	0.0405551	0.0365951	0.0315447	0.0282995	0.0268463	0.0281715	0.0300515	0.0229143	1	0.40967	0.03788	10.814
sense	NC_000016.10	tRNA	636736	636806	-	TRG-CCC2	ID=rna-TRG-CCC2-2;Parent=gene-TRG-CCC2-2;Dbxref=GeneID:64717,HGNC:HGNC:14183;Note=tRNA-Gly (anticodon CCC) 2-2;anticodon=(pos:complement(636772..636774));gbkey=tRNA;gene=TRG-CCC2-2;inference=COORDINATES: profile:tRNAscan-SE:1.23;product=tRNA-Gly	1	0.765024	0.706248	0.107025	0.371685	0.195933	0.396537	1.30667	0.89221	1	0.00552573	0.00531983	0.00372559	0.0048066	0.00469366	0.0232719	0.0134288	0.00413836	1	0.579462	2.33441	0.577	0.296901	0.277259	0.268859	0.244424	0.240078	0.25651	1	0.0380222	0.0488871	0.0462984	0.0239481	0.00640679	0.0362241	0.0330036	0.00599475	0.0203747	1	0.41909	0.16509	2.5386
sense	NC_000001.11	tRNA	161443304	161443374	+	TRG-GCC1	ID=rna-TRG-GCC1-1;Parent=gene-TRG-GCC1-1;Dbxref=GeneID:100189366,HGNC:HGNC:34934;Note=tRNA-Gly (anticodon GCC) 1-1;anticodon=(pos:161443336..161443338);gbkey=tRNA;gene=TRG-GCC1-1;inference=COORDINATES: profile:tRNAscan-SE:1.23;product=tRNA-Gly	1	0.245235	0.278909	0.0618913	0.20404	0.152817	0.178058	0.296937	0.248132	1	0.0351272	0.0266255	0.00514717	0.00448632	0.00260659	0.00634947	0.00325521	0.00476086	1	0.521316	1.36782	0.180366	0.0817491	0.113604	0.125956	0.124997	0.110099	0.108419	1	0.0998596	0.0636452	0.024246	0.0123586	0.013658	0.0160145	0.0133884	0.00870814	0.010806	1	0.14587	0.06879	2.12054
sense	NC_000006.12	tRNA	27902908	27902978	-	TRG-GCC2	ID=rna-TRG-GCC2-3;Parent=gene-TRG-GCC2-3;Dbxref=GeneID:100189314,HGNC:HGNC:34881;Note=tRNA-Gly (anticodon GCC) 2-3;anticodon=(pos:complement(27902944..27902946));gbkey=tRNA;gene=TRG-GCC2-3;inference=COORDINATES: profile:tRNAscan-SE:1.23;product=tRNA-Gly	1	0.183486	0.197787	0.0691276	0.178917	0.129101	0.197889	0.224984	0.177196	1	0.00747852	0.0052262	0.0016564	0.00249348	0.00124337	0.00353406	0.00096945	0.00169314	1	0.285865	0.958858	0.0638044	0.029491	0.0539119	0.0554526	0.0525049	0.0387178	0.036216	1	0.0273406	0.0200976	0.00894147	0.00760532	0.00761105	0.00681927	0.00943661	0.00470479	0.00726764	1	0.10648	0.05053	2.10727
sense	NC_000001.11	tRNA	161447585	161447656	-	TRG-TCC2	ID=rna-TRG-TCC2-2;Parent=gene-TRG-TCC2-2;Dbxref=GeneID:100189260,HGNC:HGNC:34823;Note=tRNA-Gly (anticodon TCC) 2-2;anticodon=(pos:complement(161447621..161447623));gbkey=tRNA;gene=TRG-TCC2-2;inference=COORDINATES: profile:tRNAscan-SE:1.23;product=tRNA-Gly	1	0.216924	0.184497	0.0865544	0.160778	0.153888	0.41697	0.240624	0.199983	1	0.00860953	0.0106094	0.00144218	0.00546206	0.00163277	0.00786476	0.00299594	0.00441528	1	0.263491	0.414036	0.172048	0.0900271	0.141351	0.1345	0.153498	0.0768184	0.0854734	1	0.0478956	0.0259706	0.0134446	0.0142407	0.0192904	0.0187292	0.0199256	0.0120503	0.0162445	1	0.1731	0.02451	7.0612
sense	NC_000014.9	tRNA	58239895	58239967	-	TRK-CTT1	ID=rna-TRK-CTT1-1;Parent=gene-TRK-CTT1-1;Dbxref=GeneID:100189107,HGNC:HGNC:34668;Note=tRNA-Lys (anticodon CTT) 1-1;anticodon=(pos:complement(58239932..58239934));gbkey=tRNA;gene=TRK-CTT1-1;inference=COORDINATES: profile:tRNAscan-SE:1.23;product=tRNA-Lys	1	0.302799	0.409554	0.0977518	0.392332	0.588492	0.233695	0.925889	0.947575	1	0.0104391	0.00556585	0.00582841	0.00567329	0.00570519	0.00589193	0.00370589	0.00747836	1	0.810411	0.591177	0.577906	0.473998	0.398692	0.435139	0.349374	0.414437	0.292398	1	0.029036	0.0245979	0.0259987	0.0203793	0.0139038	0.0278487	0.0153987	0.0210088	0.0130847	1	0.4613	0.05833	7.9085
sense	NC_000001.11	tRNA	146039401	146039473	+	TRK-CTT2	ID=rna-TRK-CTT2-1;Parent=gene-TRK-CTT2-1;Dbxref=GeneID:100189198,HGNC:HGNC:34761;Note=tRNA-Lys (anticodon CTT) 2-1;anticodon=(pos:146039434..146039436);gbkey=tRNA;gene=TRK-CTT2-1;inference=COORDINATES: profile:tRNAscan-SE:1.23;product=tRNA-Lys	1	0.236611	0.311447	0.0617918	0.25966	0.469948	0.141443	0.655703	0.633858	1	0.0099608	0.00474913	0.00372599	0.00582932	0.00445015	0.00541814	0.00232006	0.00533425	1	0.790638	0.536357	0.52575	0.416142	0.362492	0.391122	0.318499	0.383941	0.30411	1	0.0376961	0.0447843	0.0461755	0.0428371	0.0147853	0.068371	0.0282904	0.0495611	0.0242717	1	0.36811	0.04377	8.40997
sense	NC_000016.10	tRNA	3191501	3191573	+	TRK-CTT4	ID=rna-TRK-CTT4-1;Parent=gene-TRK-CTT4-1;Dbxref=GeneID:100189062,HGNC:HGNC:34621;Note=tRNA-Lys (anticodon CTT) 4-1;anticodon=(pos:3191534..3191536);gbkey=tRNA;gene=TRK-CTT4-1;inference=COORDINATES: profile:tRNAscan-SE:1.23;product=tRNA-Lys	1	0.338472	0.389434	0.0893553	0.359109	0.483753	0.205541	0.58983	0.634335	1	0.00850776	0.00402967	0.00549455	0.00494914	0.0065043	0.00712364	0.00232982	0.00456906	1	0.783803	0.582221	0.63333	0.610618	0.439979	0.472222	0.378366	0.445136	0.356605	1	0.0382026	0.0360537	0.0376825	0.0276427	0.0181359	0.0412854	0.0259556	0.0318976	0.0198279	1	0.429	0.04045	10.606
sense	NC_000001.11	tRNA	204507030	204507102	-	TRK-TTT3	ID=rna-TRK-TTT3-2;Parent=gene-TRK-TTT3-2;Dbxref=GeneID:100189425,HGNC:HGNC:34994;Note=tRNA-Lys (anticodon TTT) 3-2;anticodon=(pos:complement(204507067..204507069));gbkey=tRNA;gene=TRK-TTT3-2;inference=COORDINATES: profile:tRNAscan-SE:1.23;product=tRNA-Lys	1	0.254211	0.240965	0.0606811	0.184108	0.319272	0.224861	0.248134	0.327921	1	0.0160381	0.013475	0.00761756	0.00872745	0.00599407	0.00740077	0.00308885	0.00802279	1	0.589945	0.394408	0.327035	0.201734	0.354495	0.347492	0.349403	0.367793	0.29661	1	0.0292281	0.021652	0.0153652	0.013127	0.0217676	0.0170534	0.0137011	0.0207047	0.0113145	1	0.27243	0.02194	12.4145
sense	NC_000006.12	tRNA	28943622	28943703	-	TRL-AAG2	ID=rna-TRL-AAG2-2;Parent=gene-TRL-AAG2-2;Dbxref=GeneID:100189202,HGNC:HGNC:34765;Note=tRNA-Leu (anticodon AAG) 2-2;anticodon=(pos:complement(28943667..28943669));gbkey=tRNA;gene=TRL-AAG2-2;inference=COORDINATES: profile:tRNAscan-SE:1.23;product=tRNA-Leu	1	0.232195	0.273264	0.0784762	0.205674	0.159118	0.115966	0.246641	0.212944	1	0.024666	0.0227481	0.00977025	0.00762128	0.00846519	0.0151923	0.010928	0.0137257	1	0.630853	0.80067	0.336357	0.152236	0.224064	0.240784	0.220975	0.223821	0.202529	1	0.0567328	0.0474783	0.0277692	0.0156319	0.0107467	0.0226545	0.017097	0.00795899	0.0135041	1	0.19714	0.03212	6.13689
sense	NC_000001.11	tRNA	161441533	161441615	+	TRL-CAG1	ID=rna-TRL-CAG1-1;Parent=gene-TRL-CAG1-1;Dbxref=GeneID:100189394,HGNC:HGNC:34962;Note=tRNA-Leu (anticodon CAG) 1-1;anticodon=(pos:161441567..161441569);gbkey=tRNA;gene=TRL-CAG1-1;inference=COORDINATES: profile:tRNAscan-SE:1.23;product=tRNA-Leu	1	0.23929	0.166669	0.0196631	0.219387	0.131383	0.084405	0.111113	0.135264	1	0.0238429	0.0132748	0.0104086	0.0059764	0.00395478	0.00857868	0.00388098	0.00632807	1	0.389907	0.547782	0.45351	0.286261	0.128425	0.141057	0.135122	0.135674	0.109614	1	0.019655	0.0117562	0.0131327	0.00587167	0.00514113	0.00762138	0.00806474	0.00493747	0.00474422	1	0.15992	0.03041	5.25885
sense	NC_000017.11	tRNA	8120314	8120395	-	TRL-TAG1	ID=rna-TRL-TAG1-1;Parent=gene-TRL-TAG1-1;Dbxref=GeneID:7208,HGNC:HGNC:12316,MIM:189920;Note=tRNA-Leu (anticodon TAG) 1-1;anticodon=(pos:complement(8120359..8120361));gbkey=tRNA;gene=TRL-TAG1-1;inference=COORDINATES: profile:tRNAscan-SE:1.23;product=tRNA-Leu	1	0.209486	0.176756	0.153802	0.204149	0.186796	0.146513	0.31508	0.265356	1	0.019491	0.0133336	0.00961377	0.0077735	0.00811976	0.00710003	0.00532939	0.00930177	1	0.536515	0.521051	0.502779	0.336762	0.340451	0.323998	0.339795	0.409579	0.326259	1	0.0672852	0.0546104	0.0441234	0.0428335	0.0384414	0.0377514	0.0299418	0.0455732	0.0237466	1	0.28686	0.02814	10.1938
sense	NC_000001.11	tRNA	16535279	16535350	-	TRNAE-UUC	ID=rna-TRNAE-UUC;Parent=gene-TRNAE-UUC;Dbxref=GeneID:107985758;Note=transfer RNA glutamic acid (anticodon UUC);anticodon=(pos:complement(16535315..16535317));gbkey=tRNA;gene=TRNAE-UUC;inference=COORDINATES: profile:tRNAscan-SE:1.23;product=tRNA-Glu	1	0.455277	0.387314	0.116226	0.341595	0.324313	0.312541	0.649658	0.611536	1	0.00999716	0.00775329	0.00632616	0.0074708	0.00535616	0.00884926	0.00606289	0.00560963	1	0.44971	0.524707	0.316846	0.137531	0.472393	0.368983	0.330744	0.369919	0.301006	1	0.0263449	0.0266862	0.0248761	0.0203812	0.0154153	0.0244507	0.0225103	0.0142713	0.0193909	1	0.36639	0.03522	10.4016
sense	NC_000001.11	tRNA	145157157	145157229	+	TRNAV-CAC	ID=rna-TRNAV-CAC-2;Parent=gene-TRNAV-CAC-2;Dbxref=GeneID:107985614;Note=transfer RNA valine (anticodon CAC);anticodon=(pos:145157190..145157192);gbkey=tRNA;gene=TRNAV-CAC;inference=COORDINATES: profile:tRNAscan-SE:1.23;product=tRNA-Val	1	0.0729443	0.0381225	0.0527343	0.0807567	0.115773	0.0913362	0.125548	0.141863	1	0.00415713	0	0.00280284	0.000928461	0.00362658	0.00346511	0.00191952	0.00438179	1	0.203836	0.136689	0.233067	0.168914	0.157798	0.144458	0.0997103	0.183638	0.198021	1	0.0443657	0.0593396	0.0725039	0.0409516	0.0603339	0.0366319	0.0420669	0.0665913	0.0405348	1	0.12745	0.01298	9.8204
sense	NC_000007.14	tRNA	139340700	139340772	+	TRR-CCT4	ID=rna-TRR-CCT4-1;Parent=gene-TRR-CCT4-1;Dbxref=GeneID:100189406,HGNC:HGNC:34975;Note=tRNA-Arg (anticodon CCT) 4-1;anticodon=(pos:139340733..139340735);gbkey=tRNA;gene=TRR-CCT4-1;inference=COORDINATES: profile:tRNAscan-SE:1.23;product=tRNA-Arg	1	0.213371	0.122853	0.0594793	0.133015	0.142747	0.128668	0.182814	0.174703	1	0.00652092	0.00141161	0.00338198	0.00448121	0.00350073	0.00334487	0.000926457	0.00211487	1	0.528721	0.349389	0.232067	0.135764	0.18199	0.251263	0.201126	0.236239	0.22528	1	0.0389082	0.0236028	0.0199148	0.0242963	0.0348164	0.025077	0.0233981	0.0250845	0.0180199	1	0.17045	0.01455	11.7175
sense	NC_000019.10	tRNA	4724635	4724707	-	TRV-CAC3	ID=rna-TRV-CAC3-1;Parent=gene-TRV-CAC3-1;Dbxref=GeneID:100189416,HGNC:HGNC:34985,MIM:615304;Note=tRNA-Val (anticodon CAC) 3-1;anticodon=(pos:complement(4724672..4724674));gbkey=tRNA;gene=TRV-CAC3-1;inference=COORDINATES: profile:tRNAscan-SE:1.23;product=tRNA-Val	1	0.304651	0.30081	0.034107	0.126737	0.124494	0.122836	0.337282	0.230828	1	0.0152099	0.0181184	0.00588523	0.00690949	0.00467176	0.0100277	0.00494067	0.00501686	1	0.260941	1.03312	0.147843	0.102756	0.119233	0.135341	0.223987	0.113211	0.0766199	1	0.067293	0.053193	0.0414615	0.0269647	0.00878949	0.0299053	0.0229872	0.013053	0.0155291	1	0.15061	0.05447	2.76509
sense	NC_000001.11	tRNA	143800041	143800111	-	TRV-CAC8	ID=rna-TRV-CAC8-1;Parent=gene-TRV-CAC8-1;Dbxref=GeneID:100189142,HGNC:HGNC:34704;Note=tRNA-Val (CAC) 8-1;anticodon=(pos:complement(143800077..143800079));gbkey=tRNA;gene=TRV-CAC8-1;inference=COORDINATES: profile:tRNAscan-SE:1.23;product=tRNA-Val	1	0.0861771	0.0462236	0.0639403	0.11605	0.152581	0.0696112	0.152227	0.182247	1	0.0028629	0.00302124	0.00289536	0.00383643	0.00187314	0.00159089	0.000660961	0.00150881	1	0.116478	0.123291	0.152966	0.142496	0.139574	0.156942	0.157098	0.177482	0.113961	1	0.0267787	0.0292744	0.0308913	0.0244272	0.0393796	0.0308149	0.0339794	0.0270211	0.0304772	1	0.12643	0.00942	13.4238
sense	NC_000023.11	tRNA	18674909	18674981	-	TRV-TAC1	ID=rna-TRV-TAC1-2;Parent=gene-TRV-TAC1-2;Dbxref=GeneID:100189191,HGNC:HGNC:34754;Note=tRNA-Val (anticodon TAC) 1-2;anticodon=(pos:complement(18674946..18674948));gbkey=tRNA;gene=TRV-TAC1-2;inference=COORDINATES: profile:tRNAscan-SE:1.23;product=tRNA-Val	1	0.136307	0.131952	0.0268751	0.0579236	0.0709731	0.0622855	0.14258	0.0770317	1	0.021587	0.0169741	0.00703944	0.00529396	0.00356946	0.00768352	0.00469065	0.00594866	1	0.215833	0.287415	0.127497	0.110214	0.0804999	0.13204	0.0910217	0.0957986	0.078352	1	0.0682167	0.0711746	0.0380455	0.0245872	0.0118429	0.0269247	0.0121279	0.0222892	0.0164982	1	0.0989	0.01309	7.55512
Long noncoding RNAs
sense	NC_000011.10	lncRNA	65497738	65506516	+	MALAT1	ID=rna-NR_002819.4;Parent=gene-MALAT1;Dbxref=GeneID:378938,Genbank:NR_002819.4,HGNC:HGNC:29665,MIM:607924;Name=NR_002819.4;gbkey=ncRNA;gene=MALAT1;product=metastasis associated lung adenocarcinoma transcript 1%2C transcript variant 1;transcript_id=NR_002819.4	1	0.0351146	0.0124257	0.0183341	0.00467945	0.00700015	0.0136092	0	0.00616519	1	0.0061777	0.00147958	0.00106345	0.000234849	0.000687993	0.00116864	0.000667608	0.000415631	1	0.0884367	0.07899	0.0593953	0.0173328	0.0137148	0.00792637	0.0225187	0.0226407	0.00733411	1	0.0188122	0.0137367	0.00555816	0.000941807	0.00265703	0.000729053	0	0.00109391	0.00123382	1	0.01902	0.00478	3.98289
sense	NC_000013.11	lncRNA	91347820	91354575	+	MIR17HG	ID=rna-NR_027350.1;Parent=gene-MIR17HG;Dbxref=GeneID:407975,Genbank:NR_027350.1,HGNC:HGNC:23564,MIM:609415;Name=NR_027350.1;gbkey=ncRNA;gene=MIR17HG;product=miR-17-92a-1 cluster host gene%2C transcript variant 1;transcript_id=NR_027350.1	1	0.142063	0.0145873	0.0201784	0.00686689	0.0231129	0.0184731	0.0106756	0.0155094	1	0.0857616	0.0495499	0.0144056	0.0084835	0.00310656	0.0140717	0.0046588	0.00500464	1	0.164088	0.202782	0.105428	0.03184	0.0331965	0.0164449	0.0184683	0.0192709	0.0169068	1	0.310891	0.245467	0.0737564	0.05076	0.0574987	0.0333398	0.030367	0.0214391	0.0211586	1	0.0331	0.01176	2.81447
sense	NC_000023.11	lncRNA	73820651	73852753	-	XIST	ID=rna-NR_001564.2;Parent=gene-XIST;Dbxref=GeneID:7503,Genbank:NR_001564.2,HGNC:HGNC:12810,MIM:314670;Name=NR_001564.2;gbkey=ncRNA;gene=XIST;product=X inactive specific transcript;transcript_id=NR_001564.2	1	0.00945249	0.00148661	0.00041128	0.00615833	0.0040828	0.00211667	0.00348146	0.000948345	1	0.00350741	0.001126	0.000632568	4.93041e-05	0.000264801	0.00141073	0.000127416	0.000323006	1	0.020586	0.0156325	0.0067461	0.00393048	0.00270438	0.00075023	0.00163953	0.00362652	0.00282811	1	0.00680217	0.00347848	0.00102219	0.00121244	0.00304049	0.000953451	0.00211284	0.00100589	0.0022691	1	0.00405	0.000901696	4.49531
Other noncoding RNAs
sense	NC_000009.12	ncRNA	35657751	35658018	-	RMRP	ID=gene-RMRP;Dbxref=GeneID:6023,HGNC:HGNC:10031,MIM:157660;Name=RMRP;description=RNA component of mitochondrial RNA processing endoribonuclease;gbkey=Gene;gene=RMRP;gene_biotype=RNase_MRP_RNA;gene_synonym=CHH,NME1,RMRPR,RRP2	1	0.29969	0.166257	0.069846	0.085028	0.12445	0.10476	0.0684975	0.0676512	1	0.134053	0.186617	0.102241	0.123156	0.101186	0.148456	0.0654101	0.129022	1	0.126492	0.191837	0.10933	0.0776448	0.101651	0.0981292	0.0867673	0.0919184	0.0517702	1	0.229007	0.238151	0.215478	0.162061	0.180714	0.187764	0.145583	0.167401	0.133707	1	0.11051	0.01463	7.55257
sense	NC_000007.14	ncRNA	148987136	148987248	-	RNY1	ID=gene-RNY1;Dbxref=GeneID:6084,HGNC:HGNC:10242,MIM:601821;Name=RNY1;description=RNA%2C Ro60-associated Y1;gbkey=Gene;gene=RNY1;gene_biotype=Y_RNA;gene_synonym=HY1,Y1	1	0.556525	0.306207	0.202833	0.378265	0.56902	0.568923	0.648968	0.71126	1	0.00985868	0.00744705	0.0072567	0.008622	0.0075141	0.012187	0.00575011	0.00721933	1	0.442989	0.32392	0.356543	0.285544	0.481453	0.461372	0.425247	0.453235	0.480128	1	0.0470879	0.0355365	0.023955	0.0170984	0.0308075	0.0233574	0.0315488	0.0265353	0.0237928	1	0.45014	0.03161	14.24
sense	NC_000007.14	ncRNA	148983755	148983856	+	RNY3	ID=gene-RNY3;Dbxref=GeneID:6085,HGNC:HGNC:10243,MIM:601822;Name=RNY3;description=RNA%2C Ro60-associated Y3;gbkey=Gene;gene=RNY3;gene_biotype=Y_RNA;gene_synonym=HY3,Y3	1	0.242533	0.106042	0.0355321	0.0595162	0.156889	0.184433	0.201449	0.195477	1	0.00272231	0.000967357	0.000823117	0.00146076	0.000543919	0.00201365	0.00060968	0.000922673	1	0.243638	0.141084	0.223014	0.123069	0.281304	0.229747	0.264319	0.246323	0.21366	1	0.00677432	0.00480667	0.00389589	0.00238505	0.00315314	0.00273966	0.00265951	0.00306524	0.00258196	1	0.18077	0.01725	10.4772
sense	NC_000007.14	ncRNA	148941488	148941571	+	RNY5	ID=gene-RNY5;Dbxref=GeneID:6090,HGNC:HGNC:10248,MIM:601824;Name=RNY5;description=RNA%2C Ro60-associated Y5;gbkey=Gene;gene=RNY5;gene_biotype=Y_RNA;gene_synonym=hY5,Y5	1	0.576059	0.570203	0.161795	0.309185	1.07988	0.533978	0.948177	1.02835	1	0.0320052	0.0478932	0.0205512	0.0367617	0.0186137	0.0378284	0.025334	0.0446228	1	1.03083	2.34213	2.46324	2.28143	2.2218	2.03739	2.21688	2.13673	2.14743	1	0.232081	0.194028	0.242423	0.323909	0.59481	0.439476	0.316472	0.513027	0.307582	2	--	--	--
sense	NC_000014.9	ncRNA	20343071	20343411	-	RPPH1	ID=gene-RPPH1;Dbxref=GeneID:85495,HGNC:HGNC:19273,MIM:608513;Name=RPPH1;description=ribonuclease P RNA component H1;gbkey=Gene;gene=RPPH1;gene_biotype=RNase_P_RNA;gene_synonym=H1RNA,RPPH1-1	1	0.244369	0.183951	0.0587207	0.159865	0.164414	0.116234	0.174894	0.165489	1	0.0778135	0.0999689	0.0547449	0.0544038	0.0649312	0.0940005	0.0406163	0.0891507	1	0.433058	0.835195	0.4737	0.356989	0.31333	0.250229	0.333384	0.212207	0.327214	1	0.286851	0.324612	0.171002	0.135886	0.195439	0.181503	0.153956	0.102126	0.160566	1	0.22818	0.04243	5.37776
Messenger RNAs
sense	NC_000017.11	mRNA	41866916	41930542	-	ACLY	ID=gene-ACLY;Dbxref=GeneID:47,HGNC:HGNC:115,MIM:108728;Name=ACLY;description=ATP citrate lyase;gbkey=Gene;gene=ACLY;gene_biotype=protein_coding;gene_synonym=ACL,ATPCL,CLATP	1	0.0119243	0.005401	0	0.0101699	0	0	0	0.0050246	1	0.0139266	0.00364573	0.0030571	0	0.00395556	0.00251963	0	0.000341377	1	0.124269	0.0303167	0.0114063	0	0	0	0	0.000955592	0	1	0.108603	0.0485692	0.000290005	0.00471745	0.00509778	0.0062602	0.00454305	0.00547931	0	1	0.00271	0.00126	2.15055
sense	NC_000017.11	mRNA	81509971	81512799	-	ACTG1	ID=gene-ACTG1;Dbxref=GeneID:71,HGNC:HGNC:144,MIM:102560;Name=ACTG1;description=actin gamma 1;gbkey=Gene;gene=ACTG1;gene_biotype=protein_coding;gene_synonym=ACT,ACTG,DFNA20,DFNA26,HEL-176	1	0.0158527	0	0.0106419	0.0470801	0.010158	0.00245759	0.00563021	0.0143142	1	0.0031772	0.000596077	0	0.00113536	0.000739124	0.00153014	0	0	1	0.0248795	0.0331309	0.00548069	0	0.00790957	0.0105139	0.00649348	0.00160705	0	1	0.00505778	0.000657312	0	0.00201108	0.00300569	0.000593057	0.000276676	0.00100108	0.000250917	1	0.01062	0.003	3.54289
sense	NC_000021.9	mRNA	26835755	26845409	-	ADAMTS1	ID=gene-ADAMTS1;Dbxref=GeneID:9510,HGNC:HGNC:217,MIM:605174;Name=ADAMTS1;description=ADAM metallopeptidase with thrombospondin type 1 motif 1;gbkey=Gene;gene=ADAMTS1;gene_biotype=protein_coding;gene_synonym=C3-C5,METH1	1	0.00788806	0.0133981	0.00926671	0.0252283	0.0212287	0.00366857	0.00653685	0.00712251	1	0.00141342	0.0029832	0	0	0	0	0	0.000744904	1	0.0283105	0.0215427	0.0133639	0	0.0128576	0	0	0.00522479	0.00305588	1	0.00941118	0.00454288	0	0.00198559	0	0.0030741	0	0	0.000867081	1	0.00933	0.00187	4.9792
sense	NC_000002.12	mRNA	235494043	236131795	+	AGAP1	ID=gene-AGAP1;Dbxref=GeneID:116987,HGNC:HGNC:16922,MIM:608651;Name=AGAP1;description=ArfGAP with GTPase domain%2C ankyrin repeat and PH domain 1;gbkey=Gene;gene=AGAP1;gene_biotype=protein_coding;gene_synonym=AGAP-1,CENTG2,cnt-g2,GGAP1	1	0.0185212	0.01528	0	0.0359648	0.0161403	0	0.01491	0.000349373	1	0.00311074	0.00105846	0	0.000672024	0	0.00334409	0	1.65185e-05	1	0.0190803	0	3.91214e-05	0.000171765	0.000143307	0.00377034	0	0.000419592	0	1	0.00875313	0.00738201	2.20389e-05	0.00322651	0.00151711	0	0.000234474	0	0.00140897	1	0.00658	0.00248	2.64881
sense	NC_000021.9	mRNA	43865160	43987592	+	AGPAT3	ID=gene-AGPAT3;Dbxref=GeneID:56894,HGNC:HGNC:326,MIM:614794;Name=AGPAT3;description=1-acylglycerol-3-phosphate O-acyltransferase 3;gbkey=Gene;gene=AGPAT3;gene_biotype=protein_coding;gene_synonym=1-AGPAT 3,LPAAT-GAMMA1,LPAAT3	1	0	0.00774999	0.000564233	0	0	0.0127322	0.0151246	0.00823986	1	0.00280812	0.00258875	0	0.00164362	0	0.00102236	0	0.000969616	1	0.0314208	0	0	0	0.00665943	0	0.0088537	0.00712134	0.00923272	1	0.00316102	0	0	0.00233422	0.0109755	0	0.00224793	0.00285389	0.00203864	1	0.00472	0.00126	3.73319
sense	NC_000019.10	mRNA	40230317	40285531	-	AKT2	ID=gene-AKT2;Dbxref=GeneID:208,HGNC:HGNC:392,MIM:164731;Name=AKT2;description=AKT serine/threonine kinase 2;gbkey=Gene;gene=AKT2;gene_biotype=protein_coding;gene_synonym=HIHGHH,PKBB,PKBBETA,PRKBB,RAC-BETA	1	0	0	0	0	0.0123653	0.000427373	0	0.000829742	1	0.00538387	0.00378777	0	5.3442e-05	0	0.000997256	0.000828654	0	1	0.0137635	0.0261831	0.0216568	0	0.00666761	0	0	0	0	1	0.00462513	0.000651175	0	0	0.00642364	0.00235008	0.00219274	0.000176309	0.00212117	1	0.00422	0.00198	2.13528
sense	NC_000016.10	mRNA	89267619	89490561	-	ANKRD11	ID=gene-ANKRD11;Dbxref=GeneID:29123,HGNC:HGNC:21316,MIM:611192;Name=ANKRD11;description=ankyrin repeat domain 11;gbkey=Gene;gene=ANKRD11;gene_biotype=protein_coding;gene_synonym=ANCO-1,ANCO1,LZ16,T13	1	0	0.000342421	0.0170519	0	0.0014468	0.00675065	0.000668257	0.000262127	1	0.00277085	0.00277415	0	0	0.000209183	0	0	0.00106714	1	0.023706	0.0141879	0.00058676	0	4.68994e-05	0.00877003	0.00812836	0	0.0072453	1	0.0110486	0.00894164	0.00697752	0.000131368	0.00444739	0	0.00531348	0.0027465	0	1	0.00403	0.00131	3.07131
sense	NC_000007.14	mRNA	69598475	70793506	+	AUTS2	ID=gene-AUTS2;Dbxref=GeneID:26053,HGNC:HGNC:14262,MIM:607270;Name=AUTS2;description=activator of transcription and developmental regulator AUTS2;gbkey=Gene;gene=AUTS2;gene_biotype=protein_coding;gene_synonym=FBRSL2,MRD26	1	0.0132861	0.0112835	0	0	0.0119187	0.0123582	8.03666e-05	0.0119967	1	0.00318348	0.000558969	0.000539618	0.000414044	0.000346556	0.00309051	0	0.000418723	1	0.00757381	0	0.00838344	0.00380378	5.15057e-05	0.00303619	0.0124655	0.00489219	0.0057227	1	0.00529964	0.00223826	0	0.00129997	0.000916873	0.00100631	0.00187787	0.00226487	0.00255456	1	0.0062	0.00126	4.91835
sense	NC_000016.10	mRNA	527712	554636	+	CAPN15	ID=gene-CAPN15;Dbxref=GeneID:6650,HGNC:HGNC:11182,MIM:603267;Name=CAPN15;description=calpain 15;gbkey=Gene;gene=CAPN15;gene_biotype=protein_coding;gene_synonym=SOLH	1	0.0122126	0.0103718	0	0.0097649	0	0	0	0.000689211	1	0.000538363	0.000492388	0	0.000961913	0.000117414	0.00239331	0	0	1	0.0316819	0.00124086	0	0	0.00473983	0	0.000748315	0	0.0112652	1	0.0203013	0.00831488	0.0107239	0.0072685	0.010253	0.00797095	0.000437487	0	0.00846414	1	0.00306	0.00111	2.75876
sense	NC_000017.11	mRNA	82101458	82212892	-	CCDC57	ID=gene-CCDC57;Dbxref=GeneID:284001,HGNC:HGNC:27564;Name=CCDC57;description=coiled-coil domain containing 57;gbkey=Gene;gene=CCDC57;gene_biotype=protein_coding	1	0	0	0.000412405	0	0.0154311	0.000181819	0.000950324	0	1	0.00545114	0	0	0	0	0	0	5.12297e-05	1	0.0187287	0.0498802	0	0	0	0	0	0	0	1	0	0	0	0	0.00461459	0	0	0	0.00414281	1	0.00407	0.003	1.35501
sense	NC_000020.11	mRNA	61252261	61940617	+	CDH4	ID=gene-CDH4;Dbxref=GeneID:1002,HGNC:HGNC:1763,MIM:603006;Name=CDH4;description=cadherin 4;gbkey=Gene;gene=CDH4;gene_biotype=protein_coding;gene_synonym=CAD4,R-CAD,RCAD	1	0	0.000857309	0	0	0	0	0	0	1	0.00285463	0.00200835	1.4152e-05	0.000104661	0.00747094	0.00317259	0	0.00150445	1	0.0224697	0.0398957	0.0247491	0.0076173	0	0	0.00601488	0.00483798	0	1	0.0175549	0.000124617	0.000216483	0	0.00174152	0.000232692	0.00178343	0.000209975	0.00323478	1	0.00514	0.00263	1.95464
sense	NC_000010.11	mRNA	124984317	125161039	-	CTBP2	ID=gene-CTBP2;Dbxref=GeneID:1488,HGNC:HGNC:2495,MIM:602619;Name=CTBP2;description=C-terminal binding protein 2;gbkey=Gene;gene=CTBP2;gene_biotype=protein_coding	1	0	0	0	0	0	0.000296007	0	0	1	0.00288756	0.00139047	0.00128659	0.00340953	0.00208088	0.00106039	0.000881118	0	1	0.000499191	0.0101928	0.00843075	0	0.0048668	0	0.00614688	0	0	1	2.68266e-05	0	0.000236066	0	0.00586818	0	0	0	0.00181664	1	0.00179	0.000794225	2.25395
sense	NC_000010.11	mRNA	72332835	72354919	-	DNAJB12	ID=gene-DNAJB12;Dbxref=GeneID:54788,HGNC:HGNC:14891,MIM:608376;Name=DNAJB12;description=DnaJ heat shock protein family (Hsp40) member B12;gbkey=Gene;gene=DNAJB12;gene_biotype=protein_coding;gene_synonym=DJ10	1	0.0236642	0	0	0.0189213	0	0.0110057	0	0.00427351	1	0.00428088	0	0	0.00637399	0	0	0	0.00376019	1	0	0	0.0143185	0.0130576	0.00826561	0	0	0	0	1	0.0165498	0.0209706	0	0	0.0114927	0.0252275	0.00588462	0	0	1	0.0055	0.00185	2.97647
sense	NC_000019.10	mRNA	10133346	10194953	-	DNMT1	ID=gene-DNMT1;Dbxref=GeneID:1786,HGNC:HGNC:2976,MIM:126375;Name=DNMT1;description=DNA methyltransferase 1;gbkey=Gene;gene=DNMT1;gene_biotype=protein_coding;gene_synonym=ADCADN,AIM,CXXC9,DNMT,HSN1E,m.HsaI,MCMT	1	0.00161119	0.0150516	0	0	0.0158991	0.0115397	0	0	1	0.00392334	0.00050186	0.00288569	0.00159318	0.000518581	0.00198197	1.61459e-05	0	1	0.0207996	0.00791365	0	0	0.00188928	0.0021838	0.0143172	0	0	1	0.00121689	0.00102796	0	0	0.00422523	0	0.00692305	0.0104372	0.00784814	1	0.00437	0.00147	2.97502
sense	NC_000003.12	mRNA	50674927	51384198	+	DOCK3	ID=gene-DOCK3;Dbxref=GeneID:1795,HGNC:HGNC:2989,MIM:603123;Name=DOCK3;description=dedicator of cytokinesis 3;gbkey=Gene;gene=DOCK3;gene_biotype=protein_coding;gene_synonym=MOCA,NEDIDHA,PBP	1	0.0185117	0	0.0214979	0.000520982	0	0.00878695	0.0148489	0.0161793	1	7.83986e-05	0.00335352	0.00169147	1.9321e-05	0	0.00280754	0.000386133	3.86055e-05	1	0.0464742	8.27884e-05	0.000217978	0.0113423	0.00707575	0.00830655	0	0.0071882	0	1	0	0.00477573	0.000101755	6.54005e-05	2.22948e-05	6.21448e-05	0	0.000147024	0.000144039	1	0.00695	0.00177	3.93039
sense	NC_000014.9	mRNA	101964573	102056443	+	DYNC1H1	ID=gene-DYNC1H1;Dbxref=GeneID:1778,HGNC:HGNC:2961,MIM:600112;Name=DYNC1H1;description=dynein cytoplasmic 1 heavy chain 1;gbkey=Gene;gene=DYNC1H1;gene_biotype=protein_coding;gene_synonym=CMT2O,DHC1,DHC1a,DNCH1,Dnchc1,DNCL,DNECL,DYHC,HL-3,p22,SMALED1	1	0.0164379	0.0139601	0.0241385	0.0262866	0.0221192	0.0114674	0	0	1	0.00295022	0	0.000663039	3.19471e-05	0	0.00219555	0	0	1	0.0171886	0.0343338	0.00578487	0	0.0032787	0.00315817	0.0103527	0	0.00974065	1	0.0143748	0	0	0.00497984	0.00332743	0	0.00113583	0	0.00103009	1	0.01129	0.00254	4.45185
sense	NC_000011.10	mRNA	62559596	62573891	-	EEF1G	ID=gene-EEF1G;Dbxref=GeneID:1937,HGNC:HGNC:3213,MIM:130593;Name=EEF1G;description=eukaryotic translation elongation factor 1 gamma;gbkey=Gene;gene=EEF1G;gene_biotype=protein_coding;gene_synonym=EF1G,GIG35	1	0.0132885	0.00898561	0.0559334	0.0169197	0.018983	0.019683	0.017536	0	1	0.00152171	0.000284867	0.000409496	0	0	0.00202502	0	0.000640181	1	0.0229555	0.0248465	0.0157455	0.0181881	0.00818045	0.00428657	0.00918408	0.00923385	0.00216028	1	0.00207187	0	0	2.75946e-05	0.00308665	0	0.00270121	0.00162895	0.00122486	1	0.01518	0.00303	5.01088
sense	NC_000001.11	mRNA	8861000	8878686	-	ENO1	ID=gene-ENO1;Dbxref=GeneID:2023,HGNC:HGNC:3350,MIM:172430;Name=ENO1;description=enolase 1;gbkey=Gene;gene=ENO1;gene_biotype=protein_coding;gene_synonym=ENO1L1,HEL-S-17,MPB1,NNE,PPH	1	0.0169425	0.00839338	0.0646867	0.0270935	0.00379969	0.0019699	0.0245704	0.0611927	1	0.00189948	0.00106909	0.000256135	0.000905029	0	0.0048554	0	0	1	0.0372133	0.0148665	0.0491861	0.0112137	0.0136053	0.00820493	0.00448272	0.0144224	0.0189796	1	0.00156871	0	0	0.0017376	0.00108936	0.00239125	0.00111557	0.00269096	0.000505857	1	0.02147	0.00467	4.60084
sense	NC_000010.11	mRNA	100150094	100186029	-	ERLIN1	ID=gene-ERLIN1;Dbxref=GeneID:10613,HGNC:HGNC:16947,MIM:611604;Name=ERLIN1;description=ER lipid raft associated 1;gbkey=Gene;gene=ERLIN1;gene_biotype=protein_coding;gene_synonym=C10orf69,Erlin-1,KE04,KEO4,SPFH1,SPG62	1	0	0.00823557	0	0	0	0.00056375	0	0.00875614	1	0.00684102	0.00240646	0.00461239	0.00152789	0	0	0.00473818	0.00360536	1	0.0133637	0	0	0	0	0	0	0	0	1	0.0470877	0.0108708	0.00637287	0.00234752	0.004062	0.000222911	0.0228786	0	0.00188623	1	0.00108	0.000683368	1.58368
sense	NC_000001.11	mRNA	241847967	241889939	+	EXO1	ID=gene-EXO1;Dbxref=GeneID:9156,HGNC:HGNC:3511,MIM:606063;Name=EXO1;description=exonuclease 1;gbkey=Gene;gene=EXO1;gene_biotype=protein_coding;gene_synonym=HEX1,hExoI	1	0.00693185	0	0.00162867	0	0.000103641	0.00128954	0.00114889	0.00250364	1	0.0177366	0.00575925	0	0.00121887	0.00238045	0.00454894	0	0	1	0.0457163	0.00869689	0.00719343	0.00328	0.00207627	0	0.00262238	0.00843707	0	1	0.0674813	0.0204336	0.00872644	0.00354878	0.00667456	0.0109884	0.00683517	0.0082438	0.00322855	1	0.0026	0.000664946	3.90258
sense	NC_000019.10	mRNA	38941401	38975742	-	FBXO17	ID=gene-FBXO17;Dbxref=GeneID:115290,HGNC:HGNC:18754,MIM:609094;Name=FBXO17;description=F-box protein 17;gbkey=Gene;gene=FBXO17;gene_biotype=protein_coding;gene_synonym=FBG4,Fbx17,FBX26,FBXO26	1	0	0	0	0	0.00558571	0	0	0	1	0.0120821	0	0	5.83447e-05	0	0.00268557	0	0.00679204	1	0.0549221	0.00731371	0.0370079	0	0	0	0	0.0106428	0	1	0.0226701	0.0300935	0	0.00418511	0.00393569	0.0043196	0.00403039	0	0.00365516	1	0.00349	0.00226	1.54497
sense	NC_000023.11	mRNA	154348531	154374638	-	FLNA	ID=gene-FLNA;Dbxref=GeneID:2316,HGNC:HGNC:3754,MIM:300017;Name=FLNA;description=filamin A;gbkey=Gene;gene=FLNA;gene_biotype=protein_coding;gene_synonym=ABP-280,ABPX,CSBS,CVD1,FGS2,FLN,FLN-A,FLN1,FMD,MNS,NHBP,OPD,OPD1,OPD2,XLVD,XMVD	1	0.0215983	0	0.0355224	0.027631	0.00775017	0.00200898	0.0322173	0.0156017	1	0.00178412	0.000627601	0	0.00159388	0	0.00297426	0.000411903	0.000470136	1	0.0525463	0.0233245	0.0241154	0.0219918	0.00278421	0.00321822	0.00703303	0.0141423	0.00330862	1	0.00374793	0.00527674	0	0.00276762	0.000867557	0.000952183	0.000888433	0	0.000805719	1	0.01489	0.00275	5.4141
sense	NC_000012.12	mRNA	120127202	120194715	-	GCN1	ID=gene-GCN1;Dbxref=GeneID:10985,HGNC:HGNC:4199,MIM:605614;Name=GCN1;description=GCN1 activator of EIF2AK4;gbkey=Gene;gene=GCN1;gene_biotype=protein_coding;gene_synonym=GCN1L,GCN1L1,PRIC295	1	0.0267677	0.00757763	0.010482	0	0	0.0082994	0.0221824	0.0161132	1	0.00322834	0	0	0.00360512	0	0	0	0	1	0.0520748	0	0	0.0149448	0.0141903	0	0	0.00480528	0	1	0.0119739	0.0126436	0	0.0022105	0.00485044	0.0114077	0	0.00256749	0	1	0.00754	0.00206	3.65131
sense	NC_000016.10	mRNA	85169512	85676200	+	GSE1	ID=gene-GSE1;Dbxref=GeneID:23199,HGNC:HGNC:28979,MIM:616886;Name=GSE1;description=Gse1 coiled-coil protein;gbkey=Gene;gene=GSE1;gene_biotype=protein_coding;gene_synonym=CRHSP24,KIAA0182	1	0.00788524	0	0.00303955	0	0.00696318	0.00360996	0.000109024	0	1	0.00200958	0.000870044	0	0.00111735	0.00161826	0.00297348	0	0	1	0.0401262	0.0136982	0.00486914	0.00888076	0	0.00649793	0.000273085	0.00321241	0.00359717	1	0.0120632	0.00297046	0.0018446	0	0.00352717	0	0.00242071	0.00145215	0.00109192	1	0.00369	0.000885539	4.16464
sense	NC_000001.11	mRNA	149842218	149842750	-	H2AC18	ID=gene-H2AC18;Dbxref=GeneID:8337,HGNC:HGNC:4736,MIM:142720;Name=H2AC18;description=H2A clustered histone 18;gbkey=Gene;gene=H2AC18;gene_biotype=protein_coding;gene_synonym=H2A,H2a-615,H2A.2,H2A/O,H2A/q,H2AFO,HIST2H2AA,HIST2H2AA3	1	0.0356513	0.0181665	0.167529	0.0456093	0.0383786	0.0397936	0.0689366	0.051506	1	0.00479628	0	0.000538963	0.00107121	0.00069736	0.00207297	0.000738216	0.00210645	1	0.188943	0.044401	0.0367253	0.0200948	0.0254404	0.00980207	0.0160659	0.0301522	0.0050387	1	0.00208817	0	0	0.00231298	0.00410858	0.00318307	0.00371245	0.000895506	0.00134673	1	0.03895	0.00933	4.1735
sense	NC_000001.11	mRNA	149840687	149841208	-	H3C14	ID=gene-H3C14;Dbxref=GeneID:126961,HGNC:HGNC:20503,MIM:142780;Name=H3C14;description=H3 clustered histone 14;gbkey=Gene;gene=H3C14;gene_biotype=protein_coding;gene_synonym=H3,H3.2,H3/M,H3F2,H3FM,H3FN,HIST2H3C	1	0.0646944	0	0.00991322	0.0269885	0.0126166	0.0235471	0.0279716	0.0152389	1	0.00437464	0.00410365	0	0.00043424	0	0.00108042	0	0.00051234	1	0.0634357	0.120863	0.0322481	0.0294084	0.0279237	0.0107589	0.0235122	0.00787986	0.0110611	1	0.00987304	0.00119146	0	0.00312456	0.00326482	0.00429995	0.00100301	0.00241944	0.0027289	1	0.02668	0.00675	3.95539
sense	NC_000007.14	mRNA	26189920	26200775	-	HNRNPA2B1	ID=gene-HNRNPA2B1;Dbxref=GeneID:3181,HGNC:HGNC:5033,MIM:600124;Name=HNRNPA2B1;description=heterogeneous nuclear ribonucleoprotein A2/B1;gbkey=Gene;gene=HNRNPA2B1;gene_biotype=protein_coding;gene_synonym=HNRNPA2,HNRNPB1,HNRPA2,HNRPA2B1,HNRPB1,IBMPFD2,RNPA2,SNRPB1	1	0.0172786	0.0146741	0.0202985	0.110524	0.0155003	0.0254471	0.0429564	0	1	0.00357964	0.00195877	0	0	0	0.000221019	0	0	1	0.0457107	0.081161	0.0372947	0.00340106	0	0.00124426	0	0.00656136	0.00767523	1	0.0110448	0	0	0.00543729	0.00298272	0.00280601	0.00523628	0.0031577	0	1	0.02377	0.0074	3.21361
sense	NC_000003.12	mRNA	12897043	13283257	-	IQSEC1	ID=gene-IQSEC1;Dbxref=GeneID:9922,HGNC:HGNC:29112,MIM:610166;Name=IQSEC1;description=IQ motif and Sec7 domain ArfGEF 1;gbkey=Gene;gene=IQSEC1;gene_biotype=protein_coding;gene_synonym=ARF-GEP100,ARFGEP100,BRAG2,GEP100	1	0	0	0.000161518	0	0	0	0.000664631	0.000203675	1	0.0027774	0.000746304	0	0.00142151	0	0	0.00200005	0	1	0	0.0146986	0.000561263	0.00361534	0	0	0.00294032	0	0.00815879	1	0.012339	0.000181991	0	0.00901501	0.000331273	0	0.00102138	0	0.00472407	1	0.00182	0.000927493	1.96635
sense	NC_000001.11	mRNA	58780791	58784047	-	JUN	ID=gene-JUN;Dbxref=GeneID:3725,HGNC:HGNC:6204,MIM:165160;Name=JUN;description=Jun proto-oncogene%2C AP-1 transcription factor subunit;gbkey=Gene;gene=JUN;gene_biotype=protein_coding;gene_synonym=AP-1,AP1,c-Jun,cJUN,p39	1	0.033323	0	0.00652452	0	0.0298935	0.0206638	0.0138074	0.00501483	1	0.007347	0.00147683	0	0.00375061	0	0	0	0	1	0.0327184	0.0609974	0.014415	0.0131457	0	0	0	0.00845359	0	1	0.0136018	0.0102133	0	0.00223201	0.00419798	0.00230374	0.0021495	0	0.00779752	1	0.01262	0.00392	3.2169
sense	NC_000019.10	mRNA	4969087	5153603	+	KDM4B	ID=gene-KDM4B;Dbxref=GeneID:23030,HGNC:HGNC:29136,MIM:609765;Name=KDM4B;description=lysine demethylase 4B;gbkey=Gene;gene=KDM4B;gene_biotype=protein_coding;gene_synonym=JMJD2B,TDRD14B	1	0	0	0	0	0	0	0	0	1	0.00878721	0.00446489	0	2.97357e-05	0	8.56662e-05	0	0	1	0.0518565	0	0.0045434	0.0165733	0	0.000153499	0	0	0	1	4.76971e-05	0.00423064	0	3.97661e-05	0	0	0.00358272	0.00432358	0	1	0.00106	0.00105	1.009
sense	NC_000002.12	mRNA	240713764	240820308	-	KIF1A	ID=gene-KIF1A;Dbxref=GeneID:547,HGNC:HGNC:888,MIM:601255;Name=KIF1A;description=kinesin family member 1A;gbkey=Gene;gene=KIF1A;gene_biotype=protein_coding;gene_synonym=ATSV,C2orf20,HSN2C,MRD9,SPG30,UNC104	1	0.0136638	0	0.00535065	0	0	0.00847303	0.00188721	0.0246755	1	0.0050471	0	0	0.00142387	0	0.00354268	0	0	1	0.0178803	0.0425185	0.00984711	0.0153943	0	0.000938649	0	0.000824966	0.0115802	1	0.00932561	0.00719629	0.00464063	0	0.00936663	0	0.00605812	0	0.0054941	1	0.00838	0.00274	3.06256
sense	NC_000002.12	mRNA	23385179	23708606	+	KLHL29	ID=gene-KLHL29;Dbxref=GeneID:114818,HGNC:HGNC:29404;Name=KLHL29;description=kelch like family member 29;gbkey=Gene;gene=KLHL29;gene_biotype=protein_coding;gene_synonym=KBTBD9	1	0	0.0132383	0	0	0.00712756	0	0.0150706	0	1	0.00631906	0.00111143	0	0	0	0	0	0	1	0	0.0220665	0	0	0	0	0	0	0	1	0.0021924	0	0.0023886	0.00161895	0.00304493	0	0.0046773	0.000940204	5.2661e-06	1	0.00338	0.00161	2.10589
sense	NC_000019.10	mRNA	2428166	2456959	-	LMNB2	ID=gene-LMNB2;Dbxref=GeneID:84823,HGNC:HGNC:6638,MIM:150341;Name=LMNB2;description=lamin B2;gbkey=Gene;gene=LMNB2;gene_biotype=protein_coding;gene_synonym=EPM9,LAMB2,LMN2	1	0.00702292	0.0238573	0.0165007	0	0.00630014	0.00870991	0.0058199	0	1	0.00344759	0.00606379	0	0	0	0	0	0	1	0	0.0099428	0	0.0149996	0.00474743	0.010975	0	0.00964576	0.000225665	1	0.00646109	0	0	0	0.00673015	0	0	0	0	1	0.00699	0.00163	4.27753
sense	NC_000001.11	mRNA	39084167	39487138	+	MACF1	ID=gene-MACF1;Dbxref=GeneID:23499,HGNC:HGNC:13664,MIM:608271;Name=MACF1;description=microtubule actin crosslinking factor 1;gbkey=Gene;gene=MACF1;gene_biotype=protein_coding;gene_synonym=ABP620,ACF7,LIS9,MACF,OFC4	1	0.0383559	0.00857219	0.0332018	0.012913	0.0344084	0.00760978	0.00501877	0	1	0.00360041	0.000201701	0.000773188	0.000256124	0.000881011	0.00287588	0.000132379	0.00106383	1	0.0801218	0.107903	0.0497084	0.00412102	0.00391296	0.0264981	0.00329478	0.00397515	0	1	0.0105513	0.00183416	0.00214028	0	0.00427206	0.00606784	0.0023161	0.00062076	0.0016337	1	0.01962	0.00644	3.0483
sense	NC_000007.14	mRNA	1815795	2232945	-	MAD1L1	ID=gene-MAD1L1;Dbxref=GeneID:8379,HGNC:HGNC:6762,MIM:602686;Name=MAD1L1;description=mitotic arrest deficient 1 like 1;gbkey=Gene;gene=MAD1L1;gene_biotype=protein_coding;gene_synonym=MAD1,PIG9,TP53I9,TXBP181	1	0	0	0.0199978	0	0.0122166	0.00105558	0.0112853	0.0163953	1	0.00642905	0.00140632	0	0	0	0	0	0.00316041	1	0.0354195	0.0508162	0.000226818	0.0177886	0.00563019	0.00650785	0.00711106	0	0	1	0.0151771	0.00911885	0.0036745	0	0.00234209	0.00257055	0.00599611	0.00138208	0	1	0.00911	0.00307	2.96221
sense	NC_000016.10	mRNA	29806081	29811171	+	MAZ	ID=gene-MAZ;Dbxref=GeneID:4150,HGNC:HGNC:6914,MIM:600999;Name=MAZ;description=MYC associated zinc finger protein;gbkey=Gene;gene=MAZ;gene_biotype=protein_coding;gene_synonym=Pur-1,PUR1,SAF-1,SAF-2,SAF-3,ZF87,Zif87,ZNF801	1	0.00869554	0.00820537	0.00227007	0	0	0.00599128	0.00160133	0	1	0.0102976	0.002264	0.000433934	0.00143743	0.000280732	0.00250351	0	0.00169596	1	0.0269001	0.0179108	0.0172836	0	0.00855195	0.00988508	0.00216026	0.0173757	0.0101627	1	0.00106966	0.00542153	0	0	0.00534817	0	0	0	0.00413914	1	0.0068	0.00152	4.48246
sense	NC_000019.10	mRNA	1573596	1592865	-	MBD3	ID=gene-MBD3;Dbxref=GeneID:53615,HGNC:HGNC:6918,MIM:603573;Name=MBD3;description=methyl-CpG binding domain protein 3;gbkey=Gene;gene=MBD3;gene_biotype=protein_coding	1	0	0.0127221	0.00586608	0	0.00447946	0	0	0	1	0.00906902	0	0	0	0.000593369	0	0	0.00143387	1	0.0207379	0.0138078	0	0	0.00219762	0	0	0	0	1	0.00901941	0	0.00491328	0.00333014	0	0.00343715	0.00213802	0	0.00387793	1	0.00238	0.00107	2.2165
sense	NC_000007.14	mRNA	100092728	100101397	-	MCM7	ID=gene-MCM7;Dbxref=GeneID:4176,HGNC:HGNC:6950,MIM:600592;Name=MCM7;description=minichromosome maintenance complex component 7;gbkey=Gene;gene=MCM7;gene_biotype=protein_coding;gene_synonym=CDC47,MCM2,P1.1-MCM3,P1CDC47,P85MCM,PNAS146,PPP1R104	1	0.00804349	0.0204932	0	0.0192941	0.0120261	0.00311738	0.00666565	0	1	0.00706492	0.00625651	0	0.000662053	0.000430998	0.0013727	0	0.00156225	1	0.0684268	0.0364483	0.0351719	0.0213832	0.00580104	0.0134107	0.00732684	0.00589323	0.00344684	1	0.0247721	0.0313892	0.00506044	0.00342988	0.00107516	0.00708019	0.00165154	0.0079676	0.0104845	1	0.01188	0.00262	4.52798
sense	NC_000022.11	mRNA	17787649	18024561	-	MICAL3	ID=gene-MICAL3;Dbxref=GeneID:57553,HGNC:HGNC:24694,MIM:608882;Name=MICAL3;description=microtubule associated monooxygenase%2C calponin and LIM domain containing 3;gbkey=Gene;gene=MICAL3;gene_biotype=protein_coding;gene_synonym=MICAL-3	1	0.0342182	0	0	0	0.0184179	0.00636567	0.0113427	0.0123589	1	0.00722495	0	3.32225e-05	0	0	0.00139647	0	7.48927e-05	1	0.00596902	0	0.0131491	0.0449671	0.00759056	0	0.0119838	0	0.0135304	1	0.00444054	0.00966903	0	0	0.00264312	0.00348113	0.0033834	0	0	1	0.01058	0.00297	3.56713
sense	NC_000017.11	mRNA	57255851	57684689	+	MSI2	ID=gene-MSI2;Dbxref=GeneID:124540,HGNC:HGNC:18585,MIM:607897;Name=MSI2;description=musashi RNA binding protein 2;gbkey=Gene;gene=MSI2;gene_biotype=protein_coding;gene_synonym=MSI2H	1	0.000147881	0	0	0	0.00676574	0	0.0125	0.01362	1	0.00396696	0.00185751	0.00178012	0	0	0.00146715	0.000609555	0.000252993	1	0.0068685	0.00914646	0	0.0206973	0	0	0.00551587	0	0.00518977	1	0.00470172	0	0.00508855	0	0.00162169	0	0.00166072	0	0.0015061	1	0.0046	0.00151	3.04754
sense	NC_000014.9	mRNA	105419827	105470729	+	MTA1	ID=gene-MTA1;Dbxref=GeneID:9112,HGNC:HGNC:7410,MIM:603526;Name=MTA1;description=metastasis associated 1;gbkey=Gene;gene=MTA1;gene_biotype=protein_coding	1	0.0007399	0.0106823	0	0	0.0112838	0	0.0138982	0	1	0.00614658	0	0.00165767	0	0.00107243	0	0	2.02461e-05	1	0.0232039	0.00176254	0	0	0	0	0.00053146	0.000427471	0	1	0.00501265	0.0087179	0.0109225	0.000217737	0	0	0.000891173	0	0.00164691	1	0.00241	0.00113	2.13265
sense	NC_000022.11	mRNA	36281280	36387967	-	MYH9	ID=gene-MYH9;Dbxref=GeneID:4627,HGNC:HGNC:7579,MIM:160775;Name=MYH9;description=myosin heavy chain 9;gbkey=Gene;gene=MYH9;gene_biotype=protein_coding;gene_synonym=BDPLT6,DFNA17,EPSTS,FTNS,MATINS,MHA,NMHC-II-A,NMMHC-IIA,NMMHCA	1	0.0282656	0.00600125	0	0	0.0126783	0.00657287	0.0175678	0	1	0.00461242	0.00105144	0	0.00133513	0	0.00249143	0	0	1	0.0520345	0.0593929	0.0163752	0.0149332	0.00472643	0.0163897	0	0.0096031	0.0074889	1	0.0108656	0.00152978	0	0.00147803	0.00251513	0.00138023	0.00257565	0	0.00233586	1	0.0119	0.00341	3.49503
sense	NC_000012.12	mRNA	124324415	124567612	-	NCOR2	ID=gene-NCOR2;Dbxref=GeneID:9612,HGNC:HGNC:7673,MIM:600848;Name=NCOR2;description=nuclear receptor corepressor 2;gbkey=Gene;gene=NCOR2;gene_biotype=protein_coding;gene_synonym=CTG26,N-CoR2,SMAP270,SMRT,SMRTE,SMRTE-tau,TNRC14,TRAC,TRAC-1,TRAC1	1	0.0177839	0.0362478	0	0	0	0.0132335	0	0.0128463	1	0.0307114	0.0133275	0	0.00333342	0	0.00191395	0	0.00242027	1	0.0414205	0.0122573	0.0101383	0	0	0.00338243	0	0.00594554	0	1	0.0309483	0.0254369	0.00729036	0.00247064	0.00697019	0.00255003	0.00475861	0.00286965	0.00431558	1	0.00677	0.00233	2.9037
sense	NC_000019.10	mRNA	3359630	3469217	+	NFIC	ID=gene-NFIC;Dbxref=GeneID:4782,HGNC:HGNC:7786,MIM:600729;Name=NFIC;description=nuclear factor I C;gbkey=Gene;gene=NFIC;gene_biotype=protein_coding;gene_synonym=CTF,CTF5,NF-I,NFI	1	0.0194965	0.0305365	0	0	0	0	0	0.00806864	1	0.00425074	0.00858163	0	0	0	0.00677819	0	0	1	0	0	0	0	0	0.0146532	0.0146771	0	0	1	0.000166754	0.000531673	0.00754285	0	0.00493767	0	0	0.00593807	0	1	0.00514	0.00217	2.37244
sense	NC_000019.10	mRNA	2269486	2273488	+	OAZ1	ID=gene-OAZ1;Dbxref=GeneID:4946,HGNC:HGNC:8095,MIM:601579;Name=OAZ1;description=ornithine decarboxylase antizyme 1;gbkey=Gene;gene=OAZ1;gene_biotype=protein_coding;gene_synonym=AZ1,AZI,OAZ	1	0.0194107	0.00329697	0.0136819	0.0434568	0.0208956	0.0162495	0.0128685	0.0210322	1	0.00370761	0.000869485	0.000833256	0	0.00161722	0.00206029	0	0.00195399	1	0.0278533	0.0539505	0.025101	0.00763021	0.00482999	0.00186097	0.0203346	0.00490676	0.0114795	1	0.0343882	0.00774647	0	0.00507872	0	0.00524192	0.0114122	0	0.00532273	1	0.01749	0.00334	5.23154
sense	NC_000001.11	mRNA	226360691	226408093	-	PARP1	ID=gene-PARP1;Dbxref=GeneID:142,HGNC:HGNC:270,MIM:173870;Name=PARP1;description=poly(ADP-ribose) polymerase 1;gbkey=Gene;gene=PARP1;gene_biotype=protein_coding;gene_synonym=ADPRT,ADPRT 1,ADPRT1,ARTD1,pADPRT-1,PARP,PARP-1,PPOL	1	0.0224083	0	0.0187142	0	0.00317568	0.0123479	0.00440041	0	1	0.0462335	0.00813177	0	0.00147512	0	0.00458777	0	0	1	0.207075	0.141602	0.0431506	0.0168647	0.0035585	0	0.00449446	0	0.0126863	1	0.0950937	0.0438163	0	0	0.00150081	0	0.00922157	0.00741467	0.0069692	1	0.01056	0.00654	1.61429
sense	NC_000021.9	mRNA	46324122	46445769	+	PCNT	ID=gene-PCNT;Dbxref=GeneID:5116,HGNC:HGNC:16068,MIM:605925;Name=PCNT;description=pericentrin;gbkey=Gene;gene=PCNT;gene_biotype=protein_coding;gene_synonym=KEN,MOPD2,PCN,PCNT2,PCNTB,PCTN2,SCKL4	1	0.00192286	0.00127013	0	0.0215246	0	0	0.00123937	0.0256578	1	0.00800694	0.000676736	0	0.00250639	0.00135972	0.00225191	0	0	1	0.0365826	0.00405961	0.00685954	0	0	0.0100824	0.0110169	0.00886125	0.0103656	1	0.000663954	0.00213131	0	0	0.00414962	0	0.00472164	0	0.00385384	1	0.00635	0.00189	3.36514
sense	NC_000001.11	mRNA	3069203	3438621	+	PRDM16	ID=gene-PRDM16;Dbxref=GeneID:63976,HGNC:HGNC:14000,MIM:605557;Name=PRDM16;description=PR/SET domain 16;gbkey=Gene;gene=PRDM16;gene_biotype=protein_coding;gene_synonym=CMD1LL,KMT8F,LVNC8,MEL1,PFM13	1	0	0.0159392	0.0110242	0	0	0.00872868	0	0	1	0.00448768	0	0	0.000991025	0.000967739	0.00369861	0.00102443	0	1	0.060719	0.00860176	0.00711475	0	0.00410712	0.00474736	0.00518739	0.0041724	0.00976142	1	0.0100254	0.00813016	0	0	0	0.00305642	0.00213884	0.00515925	0	1	0.00462	0.00121	3.82189
sense	NC_000010.11	mRNA	50990888	52298350	+	PRKG1	ID=gene-PRKG1;Dbxref=GeneID:5592,HGNC:HGNC:9414,MIM:176894;Name=PRKG1;description=protein kinase cGMP-dependent 1;gbkey=Gene;gene=PRKG1;gene_biotype=protein_coding;gene_synonym=AAT8,cGK,cGK 1,cGK1,cGKI,cGKI-alpha,cGKI-BETA,PKG,PKG1,PRKG1B,PRKGR1B	1	0.000393709	0.0155774	0.0208134	0.000185176	0.0161541	0.000289277	0.0152273	0	1	0.00180534	0.00147569	0.000815822	0	0.000528616	0.00133208	0	0.00128476	1	0.02386	0.00115408	0	0.0161045	0.00522576	0.0172279	6.92133e-05	0.000971291	0.00625229	1	0.00205216	0.0034671	0.00223581	9.07421e-06	0.0035627	0	0.00292828	0	0.002647	1	0.00722	0.00189	3.8183
sense	NC_000003.12	mRNA	8877075	8969249	-	RAD18	ID=gene-RAD18;Dbxref=GeneID:56852,HGNC:HGNC:18278,MIM:605256;Name=RAD18;description=RAD18 E3 ubiquitin protein ligase;gbkey=Gene;gene=RAD18;gene_biotype=protein_coding;gene_synonym=RNF73	1	0	0.0070213	0	0	0	0.000124033	0	0	1	0	0	0	0	0	0	0	0	1	0.0172928	0.0230279	0.019047	0.0173698	0	0	0	0	0	1	0	0	0	0	0	0	0	0	0.00261751	1	0.00411	0.00189	2.18063
sense	NC_000020.11	mRNA	408050	432139	+	RBCK1	ID=gene-RBCK1;Dbxref=GeneID:10616,HGNC:HGNC:15864,MIM:610924;Name=RBCK1;description=RANBP2-type and C3HC4-type zinc finger containing 1;gbkey=Gene;gene=RBCK1;gene_biotype=protein_coding;gene_synonym=C20orf18,HOIL-1,HOIL1,PBMEI,PGBM1,RBCK2,RNF54,UBCE7IP3,XAP3,XAP4,ZRANB4	1	0	0	0	0	0.0130356	0	0	0.0131208	1	0.0174475	0	0	0	0	0	0	0	1	0.0159937	0.0212981	0.00880811	0.016065	0.00508464	0.00587727	0	0	0	1	0.0325146	0.0275914	0.0354244	0.02401	0	0	0	0	0	1	0.00518	0.00167	3.09659
sense	NC_000019.10	mRNA	17859910	17863319	+	RPL18A	ID=gene-RPL18A;Dbxref=GeneID:6142,HGNC:HGNC:10311,MIM:604178;Name=RPL18A;description=ribosomal protein L18a;gbkey=Gene;gene=RPL18A;gene_biotype=protein_coding;gene_synonym=L18A	1	0.0300851	0.0199958	0.0169033	0.0470645	0.0176014	0.0340673	0.0455271	0.0744091	1	0.00410549	0	0.00103801	0.00137539	0	0.00172886	0.00035544	0	1	0.100247	0.0760772	0.0641128	0.0227373	0.016449	0.0047533	0	0.0146216	0.00488681	1	0.0121672	0.00411126	0.000883735	0.00389338	0.0047879	0	0.00360523	0	0.0007847	1	0.0295	0.00568	5.19684
sense	NC_000017.11	mRNA	28719985	28724359	+	RPL23A	ID=gene-RPL23A;Dbxref=GeneID:6147,HGNC:HGNC:10317,MIM:602326;Name=RPL23A;description=ribosomal protein L23a;gbkey=Gene;gene=RPL23A;gene_biotype=protein_coding;gene_synonym=L23A,MDA20	1	0.0306284	0.0492278	0.103885	0.0672284	0.0546195	0.0458461	0.0253373	0.0209435	1	0.00196338	0.00122467	0.00133741	0.00152611	0.000766349	0.000629875	0.000793429	0.000948936	1	0.0381169	0.04258	0.0342043	0.0124361	0.0115155	0.00850045	0.021267	0.0123392	0.0113251	1	0.00235253	0.00596186	0.00512612	0.00579066	0.00707922	0.0023907	0.00670187	0.00105626	0.00163885	1	0.03449	0.00603	5.71768
sense	NC_000003.12	mRNA	51993522	51995895	+	RPL29	ID=gene-RPL29;Dbxref=GeneID:6159,HGNC:HGNC:10331,MIM:601832;Name=RPL29;description=ribosomal protein L29;gbkey=Gene;gene=RPL29;gene_biotype=protein_coding;gene_synonym=HIP,HUMRPL29,L29,RPL29P10,RPL29_3_370	1	0	0.0119236	0.0164937	0.0112259	0.0125949	0.0130593	0.0116348	0.0150628	1	0.00399427	0.000267631	0	0	0	0.00517902	0	0	1	0.0291898	0.0544189	0.0771624	0.00293199	0.0259836	0.0171624	0.0375062	0.0150838	0	1	0.00366784	0.00619677	0	0	0.00254705	0.000931835	0.00521669	0.00393236	0.000591376	1	0.02011	0.00481	4.18014
sense	NC_000003.12	mRNA	12834485	12841582	-	RPL32	ID=gene-RPL32;Dbxref=GeneID:6161,HGNC:HGNC:10336;Name=RPL32;description=ribosomal protein L32;gbkey=Gene;gene=RPL32;gene_biotype=protein_coding;gene_synonym=L32,PP9932	1	0.0156599	0.0265989	0.07972	0	0.056193	0.0436987	0.0650624	0.0707005	1	0.00433741	0	4.58728e-05	0	0.00151354	0.00192821	0	0	1	0.245799	0.199045	0.160977	0.0533825	0	0.0195296	0.0160048	0.0772394	0.0702736	1	0.00468988	0	0	0.00346319	0.00325679	0	0	0.00402248	0	1	0.05374	0.01268	4.23869
sense	NC_000023.11	mRNA	101391011	101396155	+	RPL36A	ID=gene-RPL36A;Dbxref=GeneID:6173,HGNC:HGNC:10359,MIM:300902;Name=RPL36A;description=ribosomal protein L36a;gbkey=Gene;gene=RPL36A;gene_biotype=protein_coding;gene_synonym=L36A,L44L,MIG6,RPL44	1	0.0168191	0.041226	0.0330396	0.0129379	0.0435472	0.0236347	0.0368754	0.0206157	1	0.00259695	0.000245478	3.20795e-05	1.44235e-05	0	0.000599848	0.000483331	0.000551661	1	0.078036	0.125886	0.0809551	0.0419261	0.045002	0.0316021	0.0306054	0.0363393	0.00822742	1	0.00165297	0.00133628	0	0.00253091	0.00274624	6.66761e-05	0.00262484	0.00407029	0.00235617	1	0.03872	0.00673	5.75664
sense	NC_000015.10	mRNA	66498015	66504855	-	RPL4	ID=gene-RPL4;Dbxref=GeneID:6124,HGNC:HGNC:10353,MIM:180479;Name=RPL4;description=ribosomal protein L4;gbkey=Gene;gene=RPL4;gene_biotype=protein_coding;gene_synonym=L4	1	0.0289336	0.031593	0.0874042	0.132197	0.0500577	0.0400936	0.0617059	0.0746445	1	0.000527468	0	0	3.53789e-05	0	0.00164141	0	0.00133434	1	0.108479	0.0706403	0.0248192	0.0212408	0.0134319	0.00835004	0.00791689	0.0136453	0.00957709	1	0.00344763	0.000391495	0	0	0.00205007	0	0.000980627	0.00116864	0.000878743	1	0.04161	0.00837	4.96832
sense	NC_000012.12	mRNA	56116633	56117967	+	RPL41	ID=gene-RPL41;Dbxref=GeneID:6171,HGNC:HGNC:10354,MIM:613315;Name=RPL41;description=ribosomal protein L41;gbkey=Gene;gene=RPL41;gene_biotype=protein_coding;gene_synonym=L41	1	0.0218786	0.00831457	0.0419322	0.0213097	0.0102465	0.0385021	0.0414113	0.0207442	1	0.00250906	0.00235216	0.000202414	0	0	0.00308632	0	0	1	0.0702623	0.0851887	0.0532788	0.021217	0.0139932	0.0169197	0.0223545	0.0162582	0.00556437	1	0.00224219	0.00378816	0	0.00630751	0.00329772	0.00341785	0.00172739	0.00149431	0.000325364	1	0.02685	0.00478	5.6233
sense	NC_000009.12	mRNA	133348218	133351426	+	RPL7A	ID=gene-RPL7A;Dbxref=GeneID:6130,HGNC:HGNC:10364,MIM:185640;Name=RPL7A;description=ribosomal protein L7a;gbkey=Gene;gene=RPL7A;gene_biotype=protein_coding;gene_synonym=L7A,SURF3,TRUP	1	0	0.0114716	0.0317368	0	0	0.00523509	0.0223875	0.0121967	1	0.00245425	0.000759386	0	0	0	0	0	0	1	0.108781	0.0555887	0.0292916	0	0.0146546	0.0180559	0	0.0170143	0	1	0.00766755	0.00107952	0	0.00283101	1.66393e-05	0.000584396	0.00272635	0	0.00247252	1	0.01223	0.00354	3.4512
sense	NC_000012.12	mRNA	120196699	120201211	-	RPLP0	ID=gene-RPLP0;Dbxref=GeneID:6175,HGNC:HGNC:10371,MIM:180510;Name=RPLP0;description=ribosomal protein lateral stalk subunit P0;gbkey=Gene;gene=RPLP0;gene_biotype=protein_coding;gene_synonym=L10E,LP0,P0,PRLP0,RPP0	1	0.0173398	0.0147261	0.0271605	0.0647007	0.020809	0.0248651	0.0383186	0.0156569	1	0.00106026	0	0.000953143	0.00126294	0.000924949	0.00314229	0.000652758	0	1	0.0848825	0.080589	0.0311645	0.0260519	0.0194894	0.0103973	0.0132546	0.0152301	0.0106894	1	0.00473147	0.000666146	0	0.00116463	0	0.00120206	0.00168237	0.00135272	0.00203431	1	0.02609	0.00456	5.72243
sense	NC_000015.10	mRNA	69452818	69456205	+	RPLP1	ID=gene-RPLP1;Dbxref=GeneID:6176,HGNC:HGNC:10372,MIM:180520;Name=RPLP1;description=ribosomal protein lateral stalk subunit P1;gbkey=Gene;gene=RPLP1;gene_biotype=protein_coding;gene_synonym=LP1,P1,RPP1	1	0.00575954	0.0146741	0.0947264	0.027631	0.0103336	0.00803593	0.0882993	0.0780085	1	0.00429132	0.00226434	0.00289332	0	0.00140387	0.000596161	0.000495371	0.00169621	1	0.00690579	0.0367844	0.0152127	0.0138731	0.0263454	0.0236851	0	0.00297379	0.0139145	1	0	0.00888865	0.00573197	0.00388503	0.0079159	0.00400988	0.00124714	0	0	1	0.02748	0.00708	3.88186
sense	NC_000006.12	mRNA	34287194	34426125	-	RPS10	ID=gene-RPS10-NUDT3;Dbxref=GeneID:100529239,HGNC:HGNC:49181;Name=RPS10-NUDT3;description=RPS10-NUDT3 readthrough;gbkey=Gene;gene=RPS10-NUDT3;gene_biotype=protein_coding	1	0.037584	0.0127675	0.0176611	0.0480818	0.0202296	0.00699181	0.00249167	0.0135746	1	0.00278483	0	0.000137666	0.000729645	0.00149625	0.00182458	0	0	1	0.0342441	0	0.0141443	0.0191093	0.00041872	0.0188757	0	0.00575106	0	1	0.0033185	0	0	0	0.00654952	0	0.00223571	0	0.00202756	1	0.01352	0.00324	4.16833
sense	NC_000019.10	mRNA	39433137	39435949	-	RPS16	ID=gene-RPS16;Dbxref=GeneID:6217,HGNC:HGNC:10396,MIM:603675;Name=RPS16;description=ribosomal protein S16;gbkey=Gene;gene=RPS16;gene_biotype=protein_coding;gene_synonym=S16	1	0.0281846	0.0563832	0.0220738	0.0360571	0.0314644	0.0279639	0.0373706	0.0407188	1	0.00353925	0	0.00212111	0.000702634	0.000686124	0.00305936	0	0.000829005	1	0.0661193	0.0726907	0.0330261	0.0278012	0.00293307	0.0135612	0.00555679	0.0134086	0.0133612	1	0.0406235	0.00953235	0	0.00333311	0.00417928	0.00172011	0.00160494	0	0.0055795	1	0.02849	0.00425	6.70009
sense	NC_000019.10	mRNA	58387269	58394804	+	RPS5	ID=gene-RPS5;Dbxref=GeneID:6193,HGNC:HGNC:10426,MIM:603630;Name=RPS5;description=ribosomal protein S5;gbkey=Gene;gene=RPS5;gene_biotype=protein_coding;gene_synonym=S5	1	0.00917836	0.0168889	0.0323475	0.0538176	0.0164675	0.0291692	0.0152122	0.0165752	1	0.00214126	0	0	0.000195197	0.000762441	0.00339965	0	0.000921214	1	0.0378404	0.00944818	0.0260495	0.00950226	0.00601502	0.00695267	0.0265899	0.00916592	0.0142959	1	0.00210516	0.00296388	0.0019113	0	0.00365472	0.000668536	0.00249511	0	0	1	0.01861	0.00296	6.29493
sense	NC_000017.11	mRNA	80544838	80966368	+	RPTOR	ID=gene-RPTOR;Dbxref=GeneID:57521,HGNC:HGNC:30287,MIM:607130;Name=RPTOR;description=regulatory associated protein of MTOR complex 1;gbkey=Gene;gene=RPTOR;gene_biotype=protein_coding;gene_synonym=KOG1,Mip1	1	0	0.0110297	0	0	0	0	0.0107626	0	1	0.00464793	0.000150345	0	4.61881e-06	8.85007e-05	0	0	0	1	0.0272013	0.016099	5.51764e-05	0.018215	0.00192171	0.00670086	0.0072815	0	0.00685102	1	0.00393805	0	0.0046768	0	0.0027347	0.00300145	0	0	0.00126989	1	0.00485	0.00147	3.2993
sense	NC_000007.14	mRNA	3301252	4269000	+	SDK1	ID=gene-SDK1;Dbxref=GeneID:221935,HGNC:HGNC:19307,MIM:607216;Name=SDK1;description=sidekick cell adhesion molecule 1;gbkey=Gene;gene=SDK1;gene_biotype=protein_coding	1	0.0224853	0.0152768	0.0211321	0	0	0.00104574	0.0149068	0	1	0.00106101	0	0	0.000754109	0	0.00120502	0.000779531	0	1	0	0.0281979	0.00166595	0	0.00673188	0.000165559	8.67604e-05	0.000105213	0.0159997	1	0.00344474	0.00491454	0	0.00406997	0.00193034	0.00210038	0.00783901	0	0.0035546	1	0.00752	0.00231	3.2489
sense	NC_000001.11	mRNA	2228319	2310213	+	SKI	ID=gene-SKI;Dbxref=GeneID:6497,HGNC:HGNC:10896,MIM:164780;Name=SKI;description=SKI proto-oncogene;gbkey=Gene;gene=SKI;gene_biotype=protein_coding;gene_synonym=SGS,SKV	1	0.00899631	0	0.00792648	0.0107898	0.00605282	0.00627599	0.0111829	0.0060924	1	0.00610197	0	0.000766604	0.00101577	0.000595142	0.00368566	0	0.00059923	1	0.0259088	0.0368016	0.00475619	0.0130121	0.0164736	0.000634719	0	0.00557846	0	1	0.0101807	0.00189707	0	0.00331668	0.00187141	0	0.00638813	0.00192616	0.00579339	1	0.0083	0.00211	3.93861
sense	NC_000004.12	mRNA	20251905	20620561	+	SLIT2	ID=gene-SLIT2;Dbxref=GeneID:9353,HGNC:HGNC:11086,MIM:603746;Name=SLIT2;description=slit guidance ligand 2;gbkey=Gene;gene=SLIT2;gene_biotype=protein_coding;gene_synonym=SLIL3,Slit-2	1	0.0367487	0.0234071	0	0.00217654	0.0329666	0.011394	0.0315816	0.0442429	1	0.00473758	0.00278789	0.000854953	0.00169925	0.000553109	0.000709374	0	0.0015315	1	0.0488337	0.024052	0.000736816	0.0120948	0.00382807	0.0137661	0.00966987	0.00388891	0.0045491	1	0.005166	0.00338848	0.00278105	2.27559e-05	0.00329199	0.00166759	0.00466782	0	0	1	0.01567	0.00335	4.67564
sense	NC_000015.10	mRNA	75598083	75626378	-	SNUPN	ID=gene-SNUPN;Dbxref=GeneID:10073,HGNC:HGNC:14245,MIM:607902;Name=SNUPN;description=snurportin 1;gbkey=Gene;gene=SNUPN;gene_biotype=protein_coding;gene_synonym=KPNBL,RNUT1,Snurportin1	1	0	0.00624643	0	0	0	0.00171035	0.00304758	0	1	0.0217331	0.0101934	0	0.00323594	0	0	0	0	1	0.0727336	0.0193712	0	0	0	0	0	0	0	1	0.0796159	0.0373639	0.00963786	0	0	0.00674229	0	0.00758735	0.0114104	1	0.00118	0.000984837	1.20219
sense	NC_000001.11	mRNA	15847707	15940456	+	SPEN	ID=gene-SPEN;Dbxref=GeneID:23013,HGNC:HGNC:17575,MIM:613484;Name=SPEN;description=spen family transcriptional repressor;gbkey=Gene;gene=SPEN;gene_biotype=protein_coding;gene_synonym=HIAA0929,MINT,RBM15C,SHARP	1	0.0255866	0.0144866	0	0	0	0.0059499	0.0194367	0.00385056	1	0.00635035	0.00114557	0	0.0004364	0.000426145	0.00162869	0	0.00154466	1	0.0230269	0.0344968	0.0126814	0.00578237	0.0109809	0.00211544	0.00706663	0.00371846	0	1	0.00263055	0.0065787	0.0018855	0.000127796	0.00270404	0	0.000923035	0	0.0025113	1	0.00903	0.00237	3.81276
sense	NC_000016.10	mRNA	2750903	2771412	+	SRRM2	ID=gene-SRRM2;Dbxref=GeneID:23524,HGNC:HGNC:16639,MIM:606032;Name=SRRM2;description=serine/arginine repetitive matrix 2;gbkey=Gene;gene=SRRM2;gene_biotype=protein_coding;gene_synonym=300-KD,Cwc21,CWF21,HSPC075,SRL300,SRm300	1	0.0111304	0.00378107	0.018306	0.00355983	0	0.00362356	0.00553426	0.0060301	1	0.00528501	0.000504165	0.000483158	0.000640197	0	0.000796429	0	0.000755339	1	0.0229759	0.0478891	0.0132035	0	0.00254065	0.00807592	0.0032089	0.00258103	0	1	0.00396449	0.00700242	0.00157065	0.00106456	0.00550612	0.00109877	0.00281931	0	0	1	0.00797	0.00276	2.88888
sense	NC_000020.11	mRNA	62841005	62861822	-	TCFL5	ID=gene-TCFL5;Dbxref=GeneID:10732,HGNC:HGNC:11646,MIM:604745;Name=TCFL5;description=transcription factor like 5;gbkey=Gene;gene=TCFL5;gene_biotype=protein_coding;gene_synonym=bHLHe82,CHA,E2BP-1,Figlb,SOSF1	1	0.0105498	0	0	0	0	0	0.00437129	0	1	0.0120065	0.00482687	0.0115644	0.00306462	0.00299261	0.0038125	0.00316794	0.0018079	1	0.0233059	0.108624	0	0.0234097	0	0.0171286	0.019652	0.0150541	0.00880485	1	0.0343287	0.0248562	0.00534297	0.0108641	0.0102166	0.0186887	0.0104625	0.00420622	0	1	0.0128	0.00631	2.03049
sense	NC_000021.9	mRNA	31118418	31559977	-	TIAM1	ID=gene-TIAM1;Dbxref=GeneID:7074,HGNC:HGNC:11805,MIM:600687;Name=TIAM1;description=TIAM Rac1 associated GEF 1;gbkey=Gene;gene=TIAM1;gene_biotype=protein_coding;gene_synonym=TIAM-1	1	0	0.000114961	0	0.000513485	0	0.00642147	0	0.0130339	1	0.00396305	0.00264142	0.00123323	0	0.000265944	0.00208123	0.000934058	0	1	0.0241424	0	0.000378538	0.0076884	5.06961e-05	0.00575882	0.00018627	0.00494418	0.000421715	1	0.00932557	0.00155282	0.000102185	0	0.00323797	0	0.00498659	0.00199962	0	1	0.00243	0.000936317	2.59229
sense	NC_000007.14	mRNA	138460259	138589996	+	TRIM24	ID=gene-TRIM24;Dbxref=GeneID:8805,HGNC:HGNC:11812,MIM:603406;Name=TRIM24;description=tripartite motif containing 24;gbkey=Gene;gene=TRIM24;gene_biotype=protein_coding;gene_synonym=hTIF1,PTC6,RNF82,TF1A,TIF1,TIF1A,TIF1ALPHA	1	0.00604006	0	0.00709572	0	0	0	0	0	1	0.00718661	0.00337071	0	0	0	0	0	0	1	0.0594042	0.0270566	0.0218102	0.010025	0	0	0	0.0127904	0.000249362	1	0.0203307	0.0127625	0.0109735	0.00371882	0.00699436	0	0.00358134	0	0.00343896	1	0.0048	0.00193	2.48635
sense	NC_000005.10	mRNA	14143342	14510204	+	TRIO	ID=gene-TRIO;Dbxref=GeneID:7204,HGNC:HGNC:12303,MIM:601893;Name=TRIO;description=trio Rho guanine nucleotide exchange factor;gbkey=Gene;gene=TRIO;gene_biotype=protein_coding;gene_synonym=ARHGEF23,MEBAS,MRD44,tgat	1	0	0.00170009	0.00209041	0	0	0	0	0.0290852	1	0.000842837	0.0035737	0	8.06747e-05	0	0.00361304	0	0	1	0.00796563	0.0337113	0	0.00876835	0.000555045	0	0	0	0	1	0.00345858	0.00652104	0	0.00760054	0.00198543	0	0.00203321	0	0.00165953	1	0.00473	0.00251	1.88808
sense	NC_000012.12	mRNA	49127782	49131395	-	TUBA1B	ID=gene-TUBA1B;Dbxref=GeneID:10376,HGNC:HGNC:18809,MIM:602530;Name=TUBA1B;description=tubulin alpha 1b;gbkey=Gene;gene=TUBA1B;gene_biotype=protein_coding;gene_synonym=K-ALPHA-1	1	0.0176852	0.0155373	0.025791	0.0936205	0.00820606	0.00964311	0.0222363	0.0539635	1	0.00363999	0.00307306	0.00114528	0	7.93861e-05	0.00101136	0.000672296	0.000767342	1	0.073195	0.0812252	0.0134367	0.00490141	0.00103421	0.00520012	0.0176341	0.00630389	0.0110611	1	0.0330691	0.0170383	0.0061325	0.000519563	0.00830617	0.00214504	0.00300213	0.000603472	0.00181509	1	0.02352	0.00651	3.61297
sense	NC_000017.11	mRNA	20999596	21043409	-	USP22	ID=gene-USP22;Dbxref=GeneID:23326,HGNC:HGNC:12621,MIM:612116;Name=USP22;description=ubiquitin specific peptidase 22;gbkey=Gene;gene=USP22;gene_biotype=protein_coding;gene_synonym=USP3L	1	0.0226546	0	0	0	0	0.00263404	0.00469347	0.0153419	1	0.000604628	0.00382842	2.1269e-05	0	0	6.71972e-05	0	0	1	0.0141471	0	0	0.00710505	0	0	0.0227221	0	0.0106894	1	0	0	0	0.00736341	0.00346228	0.00570002	0.00472746	0	0.0032155	1	0.00534	0.00192	2.78491
sense	NC_000021.9	mRNA	42843075	42891695	-	WDR4	ID=gene-WDR4;Dbxref=GeneID:10785,HGNC:HGNC:12756,MIM:605924;Name=WDR4;description=WD repeat domain 4;gbkey=Gene;gene=WDR4;gene_biotype=protein_coding;gene_synonym=GAMOS6,hWH,MIGSB,TRM82,TRMT82	1	0.00641295	0.000726174	0	0	0	0.00596506	0.0136656	0	1	0.00345782	0.000919026	0	0.00154455	0	0	0.000212883	0	1	0	0.0211075	0.0174586	0	0	0.0116493	0.0254582	0.0102384	0.0119765	1	0.00717798	0.0121271	0.023461	0.0053005	0.0103015	0.00547082	0	0	0	1	0.00733	0.00198	3.70459
sense	NC_000019.10	mRNA	30224236	30713586	+	ZNF536	ID=gene-ZNF536;Dbxref=GeneID:9745,HGNC:HGNC:29025,MIM:618037;Name=ZNF536;description=zinc finger protein 536;gbkey=Gene;gene=ZNF536;gene_biotype=protein_coding	1	0	0	0	0	0.0166651	0	0.000436018	0.0323057	1	0.00444954	0	0	0	0	0.00164838	0.00205454	0.000790353	1	0.0233556	0	0	0.0175947	0.00381862	0	0	0.0075431	0.00441182	1	0.00195838	0.00496298	0.00213363	0.00144614	0.00407986	0	0	0	0.00126302	1	0.00516	0.0022	2.34792
[truncated: 20 more columns]

## Sheet: Table legend
Supplementary Table S2. CoLoC-seq and Mock CoLoC-seq profiles of human mitochondria-associated RNAs and their kinetics parameters.
“Gene ID” for compounded multicopy genes corresponds to one type entry for the entire group.
The CoLoC-seq #1 and Mock CoLoC-seq #1 datasets are matched (i.e. performed on the same mitochondrial preparation); so are CoLoC-seq #2 and Mock CoLoC-seq #2.
“Model” corresponds to either the regression Model 1 (complete, with P0 and k’ as parameters) or the regression Model 2 (simple, with k’ as the only parameter), as described in Materials and Methods.
The Model 2 was used only in those few cases where Model 1 could not produce a converging fit.
In those cases where the unconstrained Model 2 did not yield significant positive k’ (meaning that there was no measurable degradation observed), P0 was assigned the nominal value of [1.0000].
If, however, k’ was significant but abnormally small (much smaller than the corresponding parameter for one of the poorest known RNase A substrates, see Supplementary Figure 7B), P0 was assigned the nominal value of [0.5000].
